# Supplementary material for: (1-Butyl-1,4-diaza­bicyclo­[2.2.2]octon-1-ium-κN 4)trichloridocobalt(II)
Source: Acta Crystallogr Sect E Struct Rep Online. 2009 Feb 25;65(Pt 3):m321–2. doi: 10.1107/S1600536809005893 (PMC2968682; doi:10.1107/S1600536809005893)
Supplement: Supplementary file 1 [file e-65-0m321-sup1.cif]

##############################################################################
###                                                                        ###
###        Electronic paper (Acta Crystallographica Section E)             ###
###                                                                        ###
##############################################################################
#                                                                            #
# This CIF contains the data in a paper accepted for publication in Acta     #
# Crystallographica Section E. It conforms to the requirements of Notes      #
# for Authors for Section E, and has been peer reviewed under the auspices   #
# of the IUCr Commission on Journals.                                        #
#                                                                            #
# Full details of the Crystallographic Information File format               #
# are given in the paper "The Crystallographic Information File (CIF):       #
# a New Standard Archive File for Crystallography" by S. R. Hall, F. H.      #
# Allen and I. D. Brown [Acta Cryst. (1991), A47, 655-685].                  #
#                                                                            #
# The current version of the core CIF dictionary is obtainable from          #
# ftp://ftp.iucr.org/pub/cif_core.dic. The current version number is 2.4.    #
#                                                                            #
# Software is freely available for graphical display of the structure(s) in  #
# this CIF.  For information consult the CIF home page http://www.iucr.org/  #
# cif/home.html                                                              #
#                                                                            #
# This file may be used for bona fide research purposes within the           #
# scientific community so long as proper attribution is given to the journal # 
# article from which it was obtained.                                        #
#                                                                            #
##############################################################################
                                             
data_I
_audit_creation_method     SHELXL-97
_chemical_name_systematic
;
(1-Butyl-1,4-diazabicyclo[2.2.2]octon-1-ium-\kN^4^)trichloridocobalt(II)
;
_chemical_name_common     ?
_chemical_formula_moiety     'C10 H21 Cl3 Co N2'
_chemical_formula_sum     'C10 H21 Cl3 Co N2'
_chemical_formula_iupac     '[Co (C10 H21 N2) Cl3]'
_chemical_formula_weight     334.57
_chemical_melting_point     ?
_symmetry_cell_setting     monoclinic
_symmetry_space_group_name_H-M     'P 21'
_symmetry_space_group_name_Hall     'P 2yb'
loop_
    _symmetry_equiv_pos_as_xyz
    'x, y, z'
    '-x, y+1/2, -z'
_cell_length_a     8.379(2)
_cell_length_b     12.1090(13)
_cell_length_c     14.711(4)
_cell_angle_alpha     90.00
_cell_angle_beta     91.683(4)
_cell_angle_gamma     90.00
_cell_volume     1492.0(6)
_cell_formula_units_Z     4
_cell_measurement_reflns_used     12848
_cell_measurement_theta_min     1.35
_cell_measurement_theta_max     30.70
_cell_measurement_temperature     120(2)
_exptl_crystal_description     needle
_exptl_crystal_colour     blue
_exptl_crystal_size_max     0.12
_exptl_crystal_size_mid     0.02
_exptl_crystal_size_min     0.02
_exptl_crystal_density_diffrn     1.490
_exptl_crystal_density_meas     ?
_exptl_crystal_density_method     'not measured'
_exptl_crystal_F_000     692
_exptl_absorpt_coefficient_mu     1.666
_exptl_absorpt_correction_type     multi-scan
_exptl_absorpt_process_details     '(TWINABS; Bruker, 2004)'
_exptl_absorpt_correction_T_min     0.597
_exptl_absorpt_correction_T_max     0.746
_exptl_special_details
;
;
_diffrn_ambient_temperature     120(2)
_diffrn_radiation_type     synchrotron
_diffrn_radiation_wavelength     0.69430
_diffrn_radiation_source     'Daresbury SRS, UK'
_diffrn_radiation_monochromator     'silicon 111'
_diffrn_measurement_device_type     'Bruker D8 with APEXII detector'
_diffrn_measurement_method     \w
_diffrn_detector_area_resol_mean     ?
_diffrn_reflns_number     12848
_diffrn_reflns_av_R_equivalents     0.0537
_diffrn_reflns_av_sigmaI/netI     0.0631
_diffrn_reflns_theta_min     1.35
_diffrn_reflns_theta_max     30.70
_diffrn_reflns_theta_full     26.00
_diffrn_measured_fraction_theta_max     0.938
_diffrn_measured_fraction_theta_full     0.994
_diffrn_reflns_limit_h_min     -12
_diffrn_reflns_limit_h_max     12
_diffrn_reflns_limit_k_min     -17
_diffrn_reflns_limit_k_max     17
_diffrn_reflns_limit_l_min     -20
_diffrn_reflns_limit_l_max     20
_diffrn_standards_number     0
_diffrn_standards_interval_count     0
_diffrn_standards_interval_time     0
_diffrn_standards_decay_%     0
_refine_special_details
;
Refinement of <i>F</i>^2^ against ALL reflections. The weighted <i>R</i>-factor
<i>wR</i> and goodness of fit <i>S</i> are based on <i>F</i>^2^, conventional
<i>R</i>-factors <i>R</i> are based on <i>F</i>, with <i>F</i> set to zero for
negative <i>F</i>^2^. The threshold expression of <i>F</i>^2^ >
\s(<i>F</i>^2^) is used only for calculating <i>R</i>-factors(gt) <i>etc</i>.
and is not relevant to the choice of reflections for refinement.
<i>R</i>-factors based on <i>F</i>^2^ are statistically about twice as large
as those based on <i>F</i>, and <i>R</i>- factors based on ALL data will be
even larger.
;
_reflns_number_total     8831
_reflns_number_gt     7018
_reflns_threshold_expression     I>2\s(I)
_refine_ls_structure_factor_coef     Fsqd
_refine_ls_matrix_type     full
_refine_ls_R_factor_all     0.0631
_refine_ls_R_factor_gt     0.0446
_refine_ls_wR_factor_gt     0.0897
_refine_ls_wR_factor_ref     0.0975
_refine_ls_goodness_of_fit_ref     1.041
_refine_ls_restrained_S_all     1.041
_refine_ls_number_reflns     8831
_refine_ls_number_parameters     292
_refine_ls_number_restraints     1
_refine_ls_hydrogen_treatment     constr
_refine_ls_weighting_scheme     calc
_refine_ls_weighting_details
         'calc w=1/[\s^2^(Fo^2^)+(0.0352P)^2^+0.2945P] where P=(Fo^2^+2Fc^2^)/3'
_atom_sites_solution_hydrogens     geom
_atom_sites_solution_primary     direct
_atom_sites_solution_secondary     difmap
_refine_ls_shift/su_max     0.001
_refine_ls_shift/su_mean     0.000
_refine_diff_density_max     0.645
_refine_diff_density_min     -0.435
_refine_ls_extinction_method     none
_refine_ls_extinction_coef     ?
_refine_ls_abs_structure_details     'Flack (1983), 3980 Friedel pairs'
_refine_ls_abs_structure_Flack     0.064(17)
loop_
    _atom_type_symbol
    _atom_type_description
    _atom_type_scat_dispersion_real
    _atom_type_scat_dispersion_imag
    _atom_type_scat_source
    'C' 'C' 0.0033 0.0016
                         'International Tables Vol C Tables 4.2.6.8 and 6.1.1.4'
    'H' 'H' 0.0000 0.0000
                         'International Tables Vol C Tables 4.2.6.8 and 6.1.1.4'
    'N' 'N' 0.0061 0.0033
                         'International Tables Vol C Tables 4.2.6.8 and 6.1.1.4'
    'Cl' 'Cl' 0.1484 0.1585
                         'International Tables Vol C Tables 4.2.6.8 and 6.1.1.4'
    'Co' 'Co' 0.3494 0.9721
                         'International Tables Vol C Tables 4.2.6.8 and 6.1.1.4'
_computing_data_collection     'APEX2 (Bruker, 2007)'
_computing_cell_refinement     'APEX2 (Bruker, 2007)'
_computing_data_reduction     'TWINABS (Bruker, 2004)'
_computing_structure_solution     'SHELXS86 (Sheldrick, 2008)'
_computing_structure_refinement     'SHELXL97 (Sheldrick, 2008)'
_computing_molecular_graphics     'DIAMOND (Brandenburg & Putz, 2005)'
_computing_publication_material     'PLATON (Spek, 2009)'
loop_
    _atom_site_type_symbol
    _atom_site_label
    _atom_site_fract_x
    _atom_site_fract_y
    _atom_site_fract_z
    _atom_site_U_iso_or_equiv
    _atom_site_adp_type
    _atom_site_calc_flag
    _atom_site_refinement_flags
    _atom_site_occupancy
    _atom_site_disorder_assembly
    _atom_site_disorder_group
    Co Co1 0.17969(6) 0.70552(4) 0.56075(3) 0.02973(12) Uani d . 1 . .
    Cl Cl1 0.08844(13) 0.78922(10) 0.68543(6) 0.0382(2) Uani d . 1 . .
    Cl Cl2 0.28560(14) 0.53800(9) 0.58911(8) 0.0416(2) Uani d . 1 . .
    Cl Cl3 0.32696(13) 0.81305(9) 0.47062(7) 0.0373(2) Uani d . 1 . .
    N N1 -0.0308(4) 0.6782(3) 0.48346(19) 0.0264(7) Uani d . 1 . .
    N N2 -0.2901(4) 0.6376(3) 0.3900(2) 0.0278(7) Uani d . 1 . .
    C C1 -0.1094(5) 0.7827(4) 0.4539(3) 0.0304(8) Uani d . 1 . .
    H H1A -0.0310 0.8306 0.4240 0.037 Uiso calc R 1 . .
    H H1B -0.1485 0.8224 0.5077 0.037 Uiso calc R 1 . .
    C C2 -0.2502(5) 0.7587(3) 0.3875(3) 0.0296(9) Uani d . 1 . .
    H H2A -0.3443 0.8026 0.4047 0.036 Uiso calc R 1 . .
    H H2B -0.2216 0.7801 0.3251 0.036 Uiso calc R 1 . .
    C C3 0.0056(5) 0.6132(4) 0.4005(3) 0.0327(9) Uani d . 1 . .
    H H3A 0.0741 0.5495 0.4175 0.039 Uiso calc R 1 . .
    H H3B 0.0647 0.6601 0.3578 0.039 Uiso calc R 1 . .
    C C4 -0.1487(5) 0.5719(4) 0.3539(3) 0.0319(9) Uani d . 1 . .
    H H4A -0.1630 0.4923 0.3665 0.038 Uiso calc R 1 . .
    H H4B -0.1430 0.5818 0.2872 0.038 Uiso calc R 1 . .
    C C5 -0.1470(5) 0.6141(4) 0.5373(3) 0.0318(8) Uani d . 1 . .
    H H5A -0.1588 0.6499 0.5972 0.038 Uiso calc R 1 . .
    H H5B -0.1048 0.5386 0.5480 0.038 Uiso calc R 1 . .
    C C6 -0.3093(5) 0.6065(4) 0.4892(2) 0.0315(8) Uani d . 1 . .
    H H6A -0.3853 0.6575 0.5179 0.038 Uiso calc R 1 . .
    H H6B -0.3516 0.5305 0.4937 0.038 Uiso calc R 1 . .
    C C7 -0.4381(6) 0.6160(4) 0.3329(3) 0.0351(9) Uani d . 1 . .
    H H7A -0.4196 0.6415 0.2701 0.042 Uiso calc R 1 . .
    H H7B -0.5264 0.6607 0.3569 0.042 Uiso calc R 1 . .
    C C8 -0.4898(7) 0.4966(4) 0.3294(3) 0.0477(13) Uani d . 1 . .
    H H8A -0.5210 0.4732 0.3909 0.057 Uiso calc R 1 . .
    H H8B -0.3982 0.4504 0.3118 0.057 Uiso calc R 1 . .
    C C9 -0.6289(7) 0.4765(5) 0.2626(3) 0.0541(15) Uani d . 1 . .
    H H9A -0.7187 0.5257 0.2779 0.065 Uiso calc R 1 . .
    H H9B -0.5958 0.4951 0.2004 0.065 Uiso calc R 1 . .
    C C10 -0.6843(9) 0.3581(7) 0.2648(4) 0.086(3) Uani d . 1 . .
    H H10A -0.5968 0.3094 0.2473 0.129 Uiso calc R 1 . .
    H H10B -0.7752 0.3484 0.2221 0.129 Uiso calc R 1 . .
    H H10C -0.7167 0.3393 0.3264 0.129 Uiso calc R 1 . .
    Co Co2 0.86290(6) 0.69012(4) 1.06702(3) 0.02719(12) Uani d . 1 . .
    Cl Cl4 0.74916(13) 0.52684(9) 1.09830(7) 0.0360(2) Uani d . 1 . .
    Cl Cl5 0.70380(13) 0.79352(9) 0.97538(7) 0.0361(2) Uani d . 1 . .
    Cl Cl6 0.97391(13) 0.78267(9) 1.18605(6) 0.0331(2) Uani d . 1 . .
    N N3 1.0632(4) 0.6586(3) 0.98991(19) 0.0256(7) Uani d . 1 . .
    N N4 1.3114(4) 0.6133(3) 0.8981(2) 0.0266(7) Uani d . 1 . .
    C C11 1.1771(5) 0.5881(4) 1.0443(2) 0.0335(9) Uani d . 1 . .
    H H11A 1.1303 0.5138 1.0523 0.040 Uiso calc R 1 . .
    H H11B 1.1955 0.6211 1.1052 0.040 Uiso calc R 1 . .
    C C12 1.3367(5) 0.5778(3) 0.9963(2) 0.0290(8) Uani d . 1 . .
    H H12A 1.4181 0.6254 1.0268 0.035 Uiso calc R 1 . .
    H H12B 1.3748 0.5005 0.9990 0.035 Uiso calc R 1 . .
    C C13 1.0170(5) 0.5989(4) 0.9044(3) 0.0323(9) Uani d . 1 . .
    H H13A 0.9572 0.6493 0.8628 0.039 Uiso calc R 1 . .
    H H13B 0.9464 0.5360 0.9186 0.039 Uiso calc R 1 . .
    C C14 1.1659(5) 0.5563(4) 0.8579(2) 0.0303(9) Uani d . 1 . .
    H H14A 1.1755 0.4755 0.8667 0.036 Uiso calc R 1 . .
    H H14B 1.1569 0.5712 0.7918 0.036 Uiso calc R 1 . .
    C C15 1.1471(5) 0.7610(3) 0.9650(3) 0.0314(8) Uani d . 1 . .
    H H15A 1.1927 0.7963 1.0206 0.038 Uiso calc R 1 . .
    H H15B 1.0701 0.8131 0.9361 0.038 Uiso calc R 1 . .
    C C16 1.2827(5) 0.7362(3) 0.8985(2) 0.0279(8) Uani d . 1 . .
    H H16A 1.2516 0.7618 0.8366 0.033 Uiso calc R 1 . .
    H H16B 1.3814 0.7755 0.9183 0.033 Uiso calc R 1 . .
    C C17 1.4589(5) 0.5863(4) 0.8441(3) 0.0345(9) Uani d . 1 . .
    H H17A 1.5547 0.6134 0.8782 0.041 Uiso calc R 1 . .
    H H17B 1.4522 0.6265 0.7855 0.041 Uiso calc R 1 . .
    C C18 1.4796(5) 0.4631(4) 0.8249(3) 0.0348(9) Uani d . 1 . .
    H H18A 1.4422 0.4199 0.8773 0.042 Uiso calc R 1 . .
    H H18B 1.4131 0.4424 0.7708 0.042 Uiso calc R 1 . .
    C C19 1.6527(5) 0.4346(4) 0.8082(3) 0.0385(10) Uani d . 1 . .
    H H19A 1.6602 0.3550 0.7935 0.046 Uiso calc R 1 . .
    H H19B 1.7167 0.4477 0.8648 0.046 Uiso calc R 1 . .
    C C20 1.7244(6) 0.5012(4) 0.7312(3) 0.0417(11) Uani d . 1 . .
    H H20A 1.6572 0.4932 0.6760 0.062 Uiso calc R 1 . .
    H H20B 1.8321 0.4739 0.7197 0.062 Uiso calc R 1 . .
    H H20C 1.7300 0.5793 0.7485 0.062 Uiso calc R 1 . .
loop_
    _atom_site_aniso_label
    _atom_site_aniso_U_11
    _atom_site_aniso_U_22
    _atom_site_aniso_U_33
    _atom_site_aniso_U_12
    _atom_site_aniso_U_13
    _atom_site_aniso_U_23
    Co1 0.0326(3) 0.0238(3) 0.0327(2) -0.0009(2) -0.0002(2) 0.0029(2)
    Cl1 0.0502(6) 0.0355(6) 0.0288(4) -0.0037(5) 0.0015(4) -0.0005(4)
    Cl2 0.0429(6) 0.0268(5) 0.0546(6) 0.0019(5) -0.0071(5) 0.0055(4)
    Cl3 0.0385(5) 0.0285(5) 0.0454(5) -0.0021(4) 0.0099(4) 0.0031(4)
    N1 0.0319(17) 0.0216(17) 0.0260(13) 0.0059(13) 0.0046(12) 0.0006(12)
    N2 0.0305(18) 0.0259(18) 0.0271(15) 0.0015(14) 0.0002(13) -0.0009(12)
    C1 0.034(2) 0.023(2) 0.0347(18) 0.0029(17) 0.0007(15) 0.0025(15)
    C2 0.036(2) 0.024(2) 0.0297(18) 0.0071(16) 0.0058(16) -0.0001(14)
    C3 0.035(2) 0.036(2) 0.0273(17) 0.0080(18) 0.0036(15) -0.0027(15)
    C4 0.035(2) 0.026(2) 0.0349(19) 0.0051(17) 0.0052(16) -0.0050(15)
    C5 0.040(2) 0.028(2) 0.0277(17) -0.0031(18) 0.0017(15) 0.0001(14)
    C6 0.041(2) 0.031(2) 0.0230(16) -0.0036(19) 0.0033(15) 0.0048(14)
    C7 0.040(2) 0.036(2) 0.0294(18) 0.0053(19) 0.0000(16) -0.0029(15)
    C8 0.058(3) 0.045(3) 0.040(2) -0.015(2) -0.005(2) -0.0049(19)
    C9 0.045(3) 0.077(4) 0.040(2) -0.015(3) 0.005(2) -0.018(2)
    C10 0.086(5) 0.118(7) 0.054(3) -0.066(5) 0.020(3) -0.032(4)
    Co2 0.0293(3) 0.0241(3) 0.0285(2) -0.0002(2) 0.00579(18) -0.0004(2)
    Cl4 0.0406(6) 0.0265(5) 0.0415(5) -0.0042(4) 0.0101(4) 0.0004(4)
    Cl5 0.0366(5) 0.0301(6) 0.0414(5) 0.0042(4) -0.0033(4) -0.0018(4)
    Cl6 0.0415(5) 0.0306(5) 0.0276(4) -0.0026(5) 0.0055(4) -0.0014(4)
    N3 0.0284(17) 0.0228(17) 0.0258(14) -0.0007(13) 0.0045(12) -0.0004(11)
    N4 0.0296(17) 0.0228(17) 0.0276(15) -0.0018(14) 0.0030(12) -0.0029(12)
    C11 0.033(2) 0.041(2) 0.0269(17) 0.0037(19) 0.0052(15) 0.0063(16)
    C12 0.034(2) 0.0229(19) 0.0305(17) 0.0007(16) 0.0021(15) 0.0017(14)
    C13 0.028(2) 0.039(2) 0.0296(18) -0.0032(18) 0.0005(15) -0.0075(16)
    C14 0.028(2) 0.032(2) 0.0308(18) -0.0036(17) 0.0071(15) -0.0063(15)
    C15 0.040(2) 0.021(2) 0.0335(18) -0.0005(17) 0.0088(17) 0.0034(14)
    C16 0.030(2) 0.026(2) 0.0269(17) -0.0035(15) 0.0037(15) 0.0036(14)
    C17 0.035(2) 0.035(2) 0.035(2) -0.0053(19) 0.0128(17) -0.0069(17)
    C18 0.037(2) 0.031(2) 0.036(2) -0.0011(18) 0.0072(17) -0.0030(16)
    C19 0.034(2) 0.046(3) 0.036(2) 0.006(2) 0.0090(18) 0.0050(19)
    C20 0.045(3) 0.046(3) 0.035(2) -0.003(2) 0.0141(19) -0.0008(19)
_geom_special_details
;
All e.s.d.'s (except the e.s.d. in the dihedral angle between two l.s. planes)
are estimated using the full covariance matrix. The cell e.s.d.'s are taken
into account individually in the estimation of e.s.d.'s in distances, angles
and torsion angles; correlations between e.s.d.'s in cell parameters are only
used when they are defined by crystal symmetry. An approximate (isotropic)
treatment of cell e.s.d.'s is used for estimating e.s.d.'s involving l.s.
planes.
;
loop_
    _geom_bond_atom_site_label_1
    _geom_bond_atom_site_label_2
    _geom_bond_site_symmetry_2
    _geom_bond_distance
    _geom_bond_publ_flag
    Co1 N1 . 2.096(3) ?
    Co1 Cl2 . 2.2483(13) ?
    Co1 Cl1 . 2.2491(12) ?
    Co1 Cl3 . 2.2521(11) ?
    N1 C1 . 1.486(5) ?
    N1 C3 . 1.491(5) ?
    N1 C5 . 1.491(5) ?
    N2 C7 . 1.500(6) ?
    N2 C2 . 1.505(5) ?
    N2 C6 . 1.520(5) ?
    N2 C4 . 1.536(5) ?
    C1 C2 . 1.537(6) ?
    C1 H1A . 0.9900 ?
    C1 H1B . 0.9900 ?
    C2 H2A . 0.9900 ?
    C2 H2B . 0.9900 ?
    C3 C4 . 1.530(6) ?
    C3 H3A . 0.9900 ?
    C3 H3B . 0.9900 ?
    C4 H4A . 0.9900 ?
    C4 H4B . 0.9900 ?
    C5 C6 . 1.517(6) ?
    C5 H5A . 0.9900 ?
    C5 H5B . 0.9900 ?
    C6 H6A . 0.9900 ?
    C6 H6B . 0.9900 ?
    C7 C8 . 1.510(7) ?
    C7 H7A . 0.9900 ?
    C7 H7B . 0.9900 ?
    C8 C9 . 1.522(7) ?
    C8 H8A . 0.9900 ?
    C8 H8B . 0.9900 ?
    C9 C10 . 1.508(9) ?
    C9 H9A . 0.9900 ?
    C9 H9B . 0.9900 ?
    C10 H10A . 0.9800 ?
    C10 H10B . 0.9800 ?
    C10 H10C . 0.9800 ?
    Co2 N3 . 2.088(3) ?
    Co2 Cl4 . 2.2482(12) ?
    Co2 Cl5 . 2.2487(12) ?
    Co2 Cl6 . 2.2564(11) ?
    N3 C15 . 1.477(5) ?
    N3 C13 . 1.493(5) ?
    N3 C11 . 1.495(5) ?
    N4 C14 . 1.507(5) ?
    N4 C16 . 1.508(5) ?
    N4 C12 . 1.516(5) ?
    N4 C17 . 1.524(5) ?
    C11 C12 . 1.536(6) ?
    C11 H11A . 0.9900 ?
    C11 H11B . 0.9900 ?
    C12 H12A . 0.9900 ?
    C12 H12B . 0.9900 ?
    C13 C14 . 1.530(5) ?
    C13 H13A . 0.9900 ?
    C13 H13B . 0.9900 ?
    C14 H14A . 0.9900 ?
    C14 H14B . 0.9900 ?
    C15 C16 . 1.550(5) ?
    C15 H15A . 0.9900 ?
    C15 H15B . 0.9900 ?
    C16 H16A . 0.9900 ?
    C16 H16B . 0.9900 ?
    C17 C18 . 1.530(6) ?
    C17 H17A . 0.9900 ?
    C17 H17B . 0.9900 ?
    C18 C19 . 1.518(6) ?
    C18 H18A . 0.9900 ?
    C18 H18B . 0.9900 ?
    C19 C20 . 1.528(6) ?
    C19 H19A . 0.9900 ?
    C19 H19B . 0.9900 ?
    C20 H20A . 0.9800 ?
    C20 H20B . 0.9800 ?
    C20 H20C . 0.9800 ?
loop_
    _geom_angle_atom_site_label_1
    _geom_angle_atom_site_label_2
    _geom_angle_atom_site_label_3
    _geom_angle_site_symmetry_1
    _geom_angle_site_symmetry_3
    _geom_angle
    _geom_angle_publ_flag
    N1 Co1 Cl2 . . 106.21(10) ?
    N1 Co1 Cl1 . . 102.29(9) ?
    Cl2 Co1 Cl1 . . 113.39(5) ?
    N1 Co1 Cl3 . . 103.81(9) ?
    Cl2 Co1 Cl3 . . 114.25(5) ?
    Cl1 Co1 Cl3 . . 115.14(5) ?
    C1 N1 C3 . . 108.0(3) ?
    C1 N1 C5 . . 107.9(3) ?
    C3 N1 C5 . . 108.2(3) ?
    C1 N1 Co1 . . 112.5(2) ?
    C3 N1 Co1 . . 109.8(2) ?
    C5 N1 Co1 . . 110.3(2) ?
    C7 N2 C2 . . 109.7(3) ?
    C7 N2 C6 . . 112.7(3) ?
    C2 N2 C6 . . 107.1(3) ?
    C7 N2 C4 . . 110.5(3) ?
    C2 N2 C4 . . 108.8(3) ?
    C6 N2 C4 . . 108.0(3) ?
    N1 C1 C2 . . 110.5(3) ?
    N1 C1 H1A . . 109.5 ?
    C2 C1 H1A . . 109.5 ?
    N1 C1 H1B . . 109.5 ?
    C2 C1 H1B . . 109.5 ?
    H1A C1 H1B . . 108.1 ?
    N2 C2 C1 . . 109.6(3) ?
    N2 C2 H2A . . 109.8 ?
    C1 C2 H2A . . 109.8 ?
    N2 C2 H2B . . 109.8 ?
    C1 C2 H2B . . 109.8 ?
    H2A C2 H2B . . 108.2 ?
    N1 C3 C4 . . 110.4(3) ?
    N1 C3 H3A . . 109.6 ?
    C4 C3 H3A . . 109.6 ?
    N1 C3 H3B . . 109.6 ?
    C4 C3 H3B . . 109.6 ?
    H3A C3 H3B . . 108.1 ?
    C3 C4 N2 . . 109.0(3) ?
    C3 C4 H4A . . 109.9 ?
    N2 C4 H4A . . 109.9 ?
    C3 C4 H4B . . 109.9 ?
    N2 C4 H4B . . 109.9 ?
    H4A C4 H4B . . 108.3 ?
    N1 C5 C6 . . 112.0(3) ?
    N1 C5 H5A . . 109.2 ?
    C6 C5 H5A . . 109.2 ?
    N1 C5 H5B . . 109.2 ?
    C6 C5 H5B . . 109.2 ?
    H5A C5 H5B . . 107.9 ?
    C5 C6 N2 . . 108.3(3) ?
    C5 C6 H6A . . 110.0 ?
    N2 C6 H6A . . 110.0 ?
    C5 C6 H6B . . 110.0 ?
    N2 C6 H6B . . 110.0 ?
    H6A C6 H6B . . 108.4 ?
    N2 C7 C8 . . 114.7(4) ?
    N2 C7 H7A . . 108.6 ?
    C8 C7 H7A . . 108.6 ?
    N2 C7 H7B . . 108.6 ?
    C8 C7 H7B . . 108.6 ?
    H7A C7 H7B . . 107.6 ?
    C7 C8 C9 . . 112.8(5) ?
    C7 C8 H8A . . 109.0 ?
    C9 C8 H8A . . 109.0 ?
    C7 C8 H8B . . 109.0 ?
    C9 C8 H8B . . 109.0 ?
    H8A C8 H8B . . 107.8 ?
    C10 C9 C8 . . 111.6(6) ?
    C10 C9 H9A . . 109.3 ?
    C8 C9 H9A . . 109.3 ?
    C10 C9 H9B . . 109.3 ?
    C8 C9 H9B . . 109.3 ?
    H9A C9 H9B . . 108.0 ?
    C9 C10 H10A . . 109.5 ?
    C9 C10 H10B . . 109.5 ?
    H10A C10 H10B . . 109.5 ?
    C9 C10 H10C . . 109.5 ?
    H10A C10 H10C . . 109.5 ?
    H10B C10 H10C . . 109.5 ?
    N3 Co2 Cl4 . . 107.62(10) ?
    N3 Co2 Cl5 . . 104.35(9) ?
    Cl4 Co2 Cl5 . . 111.41(5) ?
    N3 Co2 Cl6 . . 101.11(10) ?
    Cl4 Co2 Cl6 . . 116.46(4) ?
    Cl5 Co2 Cl6 . . 114.35(5) ?
    C15 N3 C13 . . 108.1(3) ?
    C15 N3 C11 . . 108.1(3) ?
    C13 N3 C11 . . 108.7(3) ?
    C15 N3 Co2 . . 112.2(2) ?
    C13 N3 Co2 . . 110.7(2) ?
    C11 N3 Co2 . . 108.9(2) ?
    C14 N4 C16 . . 109.0(3) ?
    C14 N4 C12 . . 109.5(3) ?
    C16 N4 C12 . . 107.1(3) ?
    C14 N4 C17 . . 110.9(3) ?
    C16 N4 C17 . . 110.2(3) ?
    C12 N4 C17 . . 110.1(3) ?
    N3 C11 C12 . . 110.6(3) ?
    N3 C11 H11A . . 109.5 ?
    C12 C11 H11A . . 109.5 ?
    N3 C11 H11B . . 109.5 ?
    C12 C11 H11B . . 109.5 ?
    H11A C11 H11B . . 108.1 ?
    N4 C12 C11 . . 108.4(3) ?
    N4 C12 H12A . . 110.0 ?
    C11 C12 H12A . . 110.0 ?
    N4 C12 H12B . . 110.0 ?
    C11 C12 H12B . . 110.0 ?
    H12A C12 H12B . . 108.4 ?
    N3 C13 C14 . . 110.2(3) ?
    N3 C13 H13A . . 109.6 ?
    C14 C13 H13A . . 109.6 ?
    N3 C13 H13B . . 109.6 ?
    C14 C13 H13B . . 109.6 ?
    H13A C13 H13B . . 108.1 ?
    N4 C14 C13 . . 109.4(3) ?
    N4 C14 H14A . . 109.8 ?
    C13 C14 H14A . . 109.8 ?
    N4 C14 H14B . . 109.8 ?
    C13 C14 H14B . . 109.8 ?
    H14A C14 H14B . . 108.3 ?
    N3 C15 C16 . . 111.0(3) ?
    N3 C15 H15A . . 109.4 ?
    C16 C15 H15A . . 109.4 ?
    N3 C15 H15B . . 109.4 ?
    C16 C15 H15B . . 109.4 ?
    H15A C15 H15B . . 108.0 ?
    N4 C16 C15 . . 108.3(3) ?
    N4 C16 H16A . . 110.0 ?
    C15 C16 H16A . . 110.0 ?
    N4 C16 H16B . . 110.0 ?
    C15 C16 H16B . . 110.0 ?
    H16A C16 H16B . . 108.4 ?
    N4 C17 C18 . . 113.8(3) ?
    N4 C17 H17A . . 108.8 ?
    C18 C17 H17A . . 108.8 ?
    N4 C17 H17B . . 108.8 ?
    C18 C17 H17B . . 108.8 ?
    H17A C17 H17B . . 107.7 ?
    C19 C18 C17 . . 111.5(4) ?
    C19 C18 H18A . . 109.3 ?
    C17 C18 H18A . . 109.3 ?
    C19 C18 H18B . . 109.3 ?
    C17 C18 H18B . . 109.3 ?
    H18A C18 H18B . . 108.0 ?
    C18 C19 C20 . . 113.4(4) ?
    C18 C19 H19A . . 108.9 ?
    C20 C19 H19A . . 108.9 ?
    C18 C19 H19B . . 108.9 ?
    C20 C19 H19B . . 108.9 ?
    H19A C19 H19B . . 107.7 ?
    C19 C20 H20A . . 109.5 ?
    C19 C20 H20B . . 109.5 ?
    H20A C20 H20B . . 109.5 ?
    C19 C20 H20C . . 109.5 ?
    H20A C20 H20C . . 109.5 ?
    H20B C20 H20C . . 109.5 ?
loop_
    _geom_hbond_atom_site_label_D
    _geom_hbond_atom_site_label_H
    _geom_hbond_atom_site_label_A
    _geom_hbond_site_symmetry_A
    _geom_hbond_distance_DH
    _geom_hbond_distance_HA
    _geom_hbond_distance_DA
    _geom_hbond_angle_DHA
    _geom_hbond_publ_flag
    C2 H2B Cl6 1_454 0.99 2.66 3.567(5) 153 yes
    C4 H4A Cl1 2_546 0.99 2.66 3.511(5) 145 yes
    C6 H6B Cl3 2_546 0.99 2.69 3.606(5) 154 yes
    C7 H7B Cl3 1_455 0.99 2.80 3.729(5) 157 yes
    C12 H12B Cl5 2_747 0.99 2.62 3.485(4) 146 yes
    C14 H14A Cl6 2_747 0.99 2.75 3.567(5) 140 yes
    C16 H16A Cl1 1_655 0.99 2.60 3.548(4) 161 yes
    C16 H16B Cl5 1_655 0.99 2.81 3.739(4) 156 yes
data_global
_journal_date_recd_electronic     2009-02-11
_journal_date_accepted     2009-02-19
_journal_name_full     'Acta Crystallographica, Section E'
_journal_year     2009
_journal_volume     65
_journal_issue      3
_journal_page_first     m321
_journal_page_last     m322
_journal_paper_category     QM
_journal_coeditor_code     LH2775
_publ_contact_author_name     'Apinpus Rujiwatra'
_publ_contact_author_address
;
Department of Chemistry,
Faculty of Science,
Chiang Mai University,
Chiang Mai 50200,
Thailand
;
_publ_contact_author_email     apinpus@chiangmai.ac.th
_publ_contact_author_fax     '6653892277'
_publ_contact_author_phone     '6653941906'
_publ_section_title
;
(1-Butyl-1,4-diazabicyclo[2.2.2]octon-1-ium-\kN^4^)trichloridocobalt(II)
;
loop_
    _publ_author_name
    _publ_author_footnote
    _publ_author_address
    'Luachan, Sanchai' .
;
Department of Chemistry,
Faculty of Science,
Chiang Mai University,
Chiang Mai 50200,
Thailand
;
    'Yotnoi, Bunlawee' .
;
Department of Chemistry,
Faculty of Science,
Chiang Mai University,
Chiang Mai 50200,
Thailand
;
    'Prior, Timothy J.' .
;
Department of Chemistry,
University of Hull,
Kingston upon Hull HU6 7RX,
England
;
    'Rujiwatra, Apinpus' .
;
Department of Chemistry,
Faculty of Science,
Chiang Mai University,
Chiang Mai 50200,
Thailand
;
