# Supplementary material for: (1-Butyl-1,4-diaza­bicyclo­[2.2.2]octon-1-ium-κN 4)trichloridocobalt(II)
Source: Acta Crystallogr Sect E Struct Rep Online. 2009 Feb 25;65(Pt 3):m321–2. doi: 10.1107/S1600536809005893 (PMC2968682; doi:10.1107/S1600536809005893)
Supplement: Supplementary file 2 [file e-65-0m321-Isup2.hkl]

#
# h,k,l, Fc-squared, Fo-squared, sigma(Fo-squared) and status flag
#
data_I
_shelx_title ' TJP22 in P2(1)'
_shelx_refln_list_code          4
_shelx_F_calc_maximum      134.71
_exptl_crystal_F_000       692.00
_reflns_d_resolution_high  0.6804
 
loop_
 _symmetry_equiv_pos_as_xyz
 'x, y, z'
 '-x, y+1/2, -z'
 
_cell_length_a     8.3790
_cell_length_b    12.1090
_cell_length_c    14.7110
_cell_angle_alpha  90.000
_cell_angle_beta   91.683
_cell_angle_gamma  90.000
 
_shelx_F_squared_multiplier     1.000
 
loop_
 _refln_index_h
 _refln_index_k
 _refln_index_l
 _refln_F_squared_calc
 _refln_F_squared_meas
 _refln_F_squared_sigma
 _refln_observed_status
   3   0   0      261.44      263.46     13.02 o
   4   0   0        5.86        0.76      8.75 o
   5   0   0     2114.25     2005.07     60.41 o
   6   0   0     2476.65     2413.84     72.73 o
   7   0   0     2144.46     2078.39     64.68 o
   8   0   0       58.17       54.01     13.13 o
   9   0   0      137.52      135.74     15.86 o
  10   0   0        7.04       16.12     15.23 o
  11   0   0        2.27       23.46     16.68 o
  12   0   0        0.43      -16.84     16.84 o
   1   1   0       89.80       98.47      5.56 o
  -1  -1   0       88.26       77.11      5.18 o
   2   1   0      430.99      395.19     14.50 o
  -2  -1   0      440.45      393.32     12.39 o
   3   1   0       38.54       32.87      8.09 o
  -3  -1   0       31.32       30.36      9.26 o
   4   1   0      284.16      264.74     13.50 o
  -4  -1   0      282.99      251.02     13.93 o
   5   1   0      216.40      219.08     13.47 o
  -5  -1   0      222.68      200.43     13.61 o
   6   1   0     1003.40      939.26     33.26 o
  -6  -1   0     1004.36      966.26     33.61 o
   7   1   0     1012.53      918.45     33.91 o
  -7  -1   0     1041.08      981.64     34.67 o
   8   1   0      649.65      645.41     27.28 o
  -8  -1   0      648.69      615.94     27.12 o
   9   1   0      952.90      905.11     35.50 o
  -9  -1   0      957.72      956.53     36.23 o
  10   1   0      476.98      525.83     26.41 o
 -10  -1   0      483.53      492.09     25.97 o
  11   1   0      172.80      223.23     21.03 o
 -11  -1   0      172.28      231.45     21.05 o
  12   1   0       47.34      124.50     30.01 o
 -12  -1   0       49.13       69.52     24.50 o
   2   2   0      413.75      388.20     15.40 o
  -2  -2   0      446.25      483.61     13.99 o
   3   2   0     3503.25     3103.62     94.21 o
  -3  -2   0     3653.03     3472.84     77.70 o
   4   2   0     2110.36     2076.63     59.97 o
  -4  -2   0     2044.84     1958.75     60.13 o
   5   2   0      213.77      215.81     13.39 o
  -5  -2   0      223.50      208.17     13.91 o
   6   2   0     1097.32     1090.15     37.15 o
  -6  -2   0     1113.61     1117.88     37.69 o
   7   2   0     1061.22     1025.17     36.45 o
  -7  -2   0     1082.07     1039.57     36.82 o
   8   2   0      224.45      198.12     16.23 o
  -8  -2   0      230.51      216.52     16.97 o
   9   2   0      105.68      104.97     15.45 o
  -9  -2   0      112.72      122.33     15.84 o
  10   2   0       72.67       98.81     16.10 o
 -10  -2   0       76.30       50.23     15.47 o
  11   2   0       16.93       38.53     16.29 o
 -11  -2   0       16.26       26.56     15.56 o
  12   2   0        7.82       35.71     27.95 o
   1   3   0       10.85       20.35      6.92 o
  -1  -3   0       11.19        0.46      7.96 o
   2   3   0      507.86      453.84     24.69 o
  -2  -3   0      525.69      460.56     14.88 o
   3   3   0     2717.61     2516.51     70.22 o
  -3  -3   0     2754.53     2352.31     57.85 o
   4   3   0     1451.41     1347.92     41.53 o
  -4  -3   0     1424.71     1321.50     42.27 o
   5   3   0     1334.43     1270.46     40.44 o
  -5  -3   0     1338.92     1235.35     41.05 o
   6   3   0     1134.31     1093.13     37.73 o
  -6  -3   0     1168.47     1138.08     38.58 o
   7   3   0      133.06      137.74     13.93 o
  -7  -3   0      154.48      128.91     15.01 o
   8   3   0      134.75      138.04     14.99 o
  -8  -3   0      131.55      112.72     15.25 o
   9   3   0      203.02      204.39     17.62 o
  -9  -3   0      193.26      172.89     17.64 o
  10   3   0      237.07      247.53     19.94 o
 -10  -3   0      231.52      201.64     19.44 o
  11   3   0       62.51       66.37     24.45 o
 -11  -3   0       62.55       75.88     23.54 o
   0  -4   0     9791.13    10645.99    296.09 o
   1   4   0      598.23      615.62     23.83 o
  -1  -4   0      565.94      542.86     15.56 o
   2   4   0     2509.16     2507.06     98.14 o
  -2  -4   0     2423.80     2285.17     56.16 o
   3   4   0     9140.61     8701.41    243.11 o
  -3  -4   0     9107.42     8783.34    244.00 o
   4   4   0     1963.59     1844.11     56.54 o
  -4  -4   0     2013.00     1930.49     57.61 o
   5   4   0     1709.64     1673.39     51.79 o
  -5  -4   0     1739.40     1661.68     52.47 o
   6   4   0      343.33      296.76     17.10 o
  -6  -4   0      379.53      399.46     19.18 o
   7   4   0        8.27       29.25     11.26 o
  -7  -4   0        6.75        9.11     11.63 o
   8   4   0      192.91      185.13     16.38 o
  -8  -4   0      186.11      163.26     16.27 o
   9   4   0      199.94      211.82     18.01 o
  -9  -4   0      196.69      171.98     17.97 o
  10   4   0       52.82       73.95     23.89 o
 -10  -4   0       52.28       34.50     19.35 o
  11   4   0       30.48       35.76     24.11 o
 -11  -4   0       30.70       41.20     20.94 o
  -1  -5   0     1043.45      973.39     27.99 o
   2   5   0      338.16      337.99     13.34 o
  -2  -5   0      326.56      288.56     16.47 o
   3   5   0      798.25      797.69     26.17 o
  -3  -5   0      788.52      732.24     27.73 o
   4   5   0      388.45      380.50     16.64 o
  -4  -5   0      390.71      356.74     18.29 o
   5   5   0      613.55      566.02     23.00 o
  -5  -5   0      626.06      616.33     24.80 o
   6   5   0      705.70      631.44     25.71 o
  -6  -5   0      744.42      686.74     27.23 o
   7   5   0      513.67      491.96     22.55 o
  -7  -5   0      498.22      471.04     23.19 o
   8   5   0      366.90      349.12     20.44 o
  -8  -5   0      370.28      309.54     20.87 o
   9   5   0      306.11      357.82     33.31 o
  -9  -5   0      292.85      257.71     20.37 o
  10   5   0      246.94      215.68     28.38 o
 -10  -5   0      238.52      252.30     27.12 o
  11   5   0       64.79      127.76     27.80 o
 -11  -5   0       64.65       76.85     22.96 o
   0  -6   0     1126.69     1287.67     43.16 o
  -1  -6   0      312.10      327.60     15.93 o
   2   6   0     3924.91     3850.44    103.31 o
  -2  -6   0     3892.33     3693.24    109.51 o
   3   6   0     5687.14     5484.63    226.07 o
  -3  -6   0     5587.34     5592.17    158.55 o
   4   6   0      128.63      132.73     11.18 o
  -4  -6   0      125.60      112.90     13.56 o
   5   6   0      755.24      736.34     27.10 o
  -5  -6   0      750.53      715.86     28.53 o
   6   6   0       42.78       54.05     10.96 o
  -6  -6   0       33.19       54.55     13.11 o
   7   6   0      152.93      169.66     14.80 o
  -7  -6   0      137.55      128.00     15.93 o
   8   6   0       69.02      107.41     21.66 o
  -8  -6   0       64.27       61.23     15.53 o
   9   6   0      276.10      366.81     31.33 o
  -9  -6   0      280.13      255.47     28.12 o
  10   6   0      114.42      150.04     25.67 o
 -10  -6   0      110.37       73.93     21.96 o
  11   6   0       49.17       86.32     24.63 o
 -11  -6   0       49.77       79.03     23.15 o
  -1  -7   0     1465.93     1494.73     41.08 o
   2   7   0      657.43      617.48     21.16 o
  -2  -7   0      638.12      573.09     25.30 o
   3   7   0     1672.38     1491.89     69.17 o
  -3  -7   0     1647.37     1592.37     50.77 o
   4   7   0      409.26      398.25     17.73 o
  -4  -7   0      393.73      371.58     20.51 o
   5   7   0      251.34      245.56     14.93 o
  -5  -7   0      237.43      191.23     16.93 o
   6   7   0       94.99       87.75     12.37 o
  -6  -7   0       95.01      105.67     15.67 o
   7   7   0      778.44      807.56     45.83 o
  -7  -7   0      775.39      790.46     33.03 o
   8   7   0      336.34      348.58     29.34 o
  -8  -7   0      342.74      276.80     28.97 o
   9   7   0      416.01      425.28     34.24 o
  -9  -7   0      430.83      418.03     33.74 o
  10   7   0       87.71       90.05     24.28 o
 -10  -7   0       87.33       73.60     24.32 o
   0  -8   0     4252.76     4513.56    132.86 o
  -1  -8   0     1352.86     1352.07     39.14 o
   2   8   0      213.39      198.51     11.78 o
  -2  -8   0      229.51      200.64     17.62 o
   3   8   0     2212.60     2061.12     60.00 o
  -3  -8   0     2144.64     2080.95     65.68 o
   4   8   0     1925.89     1963.91     60.60 o
  -4  -8   0     1912.53     2000.41     63.79 o
   5   8   0      834.59      805.19     30.09 o
  -5  -8   0      831.78      841.45     33.50 o
   6   8   0     1838.22     1794.58     82.19 o
  -6  -8   0     1814.25     1730.13     58.54 o
   7   8   0       43.25       49.64     18.29 o
  -7  -8   0       49.07       74.06     22.93 o
   8   8   0      115.45      132.88     22.67 o
  -8  -8   0      122.38      105.30     23.67 o
   9   8   0        6.03      -16.43     16.43 o
  -9  -8   0        7.53        9.81     21.28 o
  10   8   0       17.05       48.30     22.35 o
 -10  -8   0       16.65      -20.37     21.15 o
  -1  -9   0      510.14      538.48     22.89 o
   2   9   0      260.12      239.31     13.13 o
  -2  -9   0      242.38      200.56     18.90 o
   3   9   0      208.22      185.63     12.52 o
  -3  -9   0      200.92      195.22     18.38 o
   4   9   0      153.43      154.14     20.24 o
  -4  -9   0      168.66      152.86     17.25 o
   5   9   0      121.63      125.07     19.98 o
  -5  -9   0      121.97      131.27     17.40 o
   6   9   0      697.47      683.79     40.79 o
  -6  -9   0      683.03      661.16     44.28 o
   7   9   0      359.11      381.58     30.75 o
  -7  -9   0      347.10      351.81     33.65 o
   8   9   0      473.96      428.67     33.39 o
  -8  -9   0      467.69      484.80     37.82 o
   9   9   0       64.65       49.39     19.81 o
  -9  -9   0       69.96       34.35     22.85 o
  10   9   0       82.79       98.81     24.21 o
 -10  -9   0       92.19       80.06     25.99 o
   0 -10   0     3738.71     3967.12    120.84 o
   1  10   0     1524.23     1550.89     64.68 o
  -1 -10   0     1565.86     1649.14     47.34 o
   2  10   0     1482.79     1473.66     44.07 o
  -2 -10   0     1433.96     1356.76     50.88 o
   3  10   0      413.62      398.09     18.59 o
  -3 -10   0      449.15      552.65     27.04 o
   4  10   0      614.80      553.75     35.19 o
  -4 -10   0      630.10      630.87     29.64 o
   5  10   0        0.98       11.20     15.15 o
  -5 -10   0        1.84       22.39     23.30 o
   6  10   0      549.85      462.67     33.70 o
  -6 -10   0      559.42      513.01     39.19 o
   7  10   0       61.74       83.34     21.33 o
  -7 -10   0       56.49       44.74     25.75 o
   8  10   0       81.68       49.04     19.27 o
  -8 -10   0       84.35       90.98     27.03 o
   9  10   0       25.67       25.36     18.68 o
  -9 -10   0       22.97       53.62     26.17 o
   1  11   0      841.78      933.27     39.25 o
  -1 -11   0      809.31      762.99     36.99 o
   2  11   0      105.51      101.39     10.85 o
  -2 -11   0      112.94      118.65     20.50 o
   3  11   0        2.92        6.18     13.56 o
  -3 -11   0        2.42       -2.37     17.45 o
   4  11   0      283.73      221.80     24.91 o
  -4 -11   0      302.96      397.60     37.25 o
   5  11   0      110.16       96.71     19.49 o
  -5 -11   0      116.48      113.02     26.99 o
   6  11   0      263.57      198.39     25.71 o
  -6 -11   0      265.51      284.79     32.61 o
   7  11   0      124.93      126.37     23.58 o
  -7 -11   0      115.33       83.93     26.97 o
   8  11   0      116.29      136.79     23.82 o
  -8 -11   0      114.24      142.58     29.36 o
   9  11   0      178.34      123.90     24.21 o
  -9 -11   0      176.11      185.09     31.07 o
   0 -12   0     3250.27     3214.17    150.59 o
   1  12   0      802.13      857.22     39.45 o
  -1 -12   0      810.06      809.64     38.93 o
   2  12   0      313.33      298.00     25.26 o
  -2 -12   0      305.66      279.65     24.58 o
   3  12   0      174.97      160.57     21.42 o
  -3 -12   0      192.36      195.37     32.68 o
   4  12   0       11.04       38.80     16.47 o
  -4 -12   0       14.98       29.21     28.86 o
   5  12   0       56.99       55.20     18.36 o
  -5 -12   0       59.24      102.18     28.73 o
   6  12   0       20.55       13.23     17.71 o
  -6 -12   0       18.28        4.60     25.06 o
   7  12   0      265.42      278.23     29.97 o
  -7 -12   0      258.05      215.85     32.61 o
   8  12   0      210.37      231.89     28.47 o
  -8 -12   0      206.70      222.41     33.09 o
   1  13   0      155.29      162.99     22.18 o
  -1 -13   0      148.94      142.21     23.26 o
   2  13   0      393.94      368.39     29.62 o
  -2 -13   0      398.54      457.00     41.51 o
   3  13   0      205.84      144.34     21.37 o
  -3 -13   0      206.12      156.62     32.14 o
   4  13   0      283.93      243.60     26.93 o
  -4 -13   0      286.19      311.47     39.03 o
   5  13   0       38.84       15.62     17.14 o
  -5 -13   0       38.04       76.68     33.09 o
   6  13   0       63.53       88.09     20.98 o
  -6 -13   0       55.22       48.17     29.42 o
   7  13   0       30.62       43.77     21.11 o
  -7 -13   0       35.58       17.01     28.10 o
   1  14   0      273.40      191.38     24.19 o
   2  14   0       81.92       30.81     17.99 o
  -2 -14   0       87.11       89.29     31.81 o
   3  14   0      521.20      449.69     32.65 o
  -3 -14   0      516.80      487.56     45.39 o
   4  14   0      195.91      197.63     25.24 o
  -4 -14   0      183.74      185.34     36.19 o
   5  14   0      117.25      105.02     21.52 o
  -5 -14   0      124.00      121.68     35.30 o
   6  14   0      120.21      103.48     23.09 o
  -6 -14   0      121.99      129.97     33.03 o
   7  14   0      134.51      120.92     24.50 o
  -7 -14   0      135.63      139.63     33.24 o
   2  15   0      323.53      234.84     25.45 o
  -2 -15   0      325.55      317.33     40.53 o
   3  15   0      226.97      155.16     24.50 o
  -3 -15   0      232.91      301.93     39.51 o
   4  15   0      320.14      343.54     30.14 o
  -4 -15   0      317.33      381.49     43.81 o
   5  15   0       33.19       28.34     19.12 o
  -5 -15   0       34.75       -7.25     31.81 o
   6  15   0       54.85       57.57     21.24 o
  -6 -15   0       51.79       83.28     35.85 o
  -3 -16   0      372.00      403.09     46.72 o
   4  16   0      215.21      143.06     24.39 o
  -4 -16   0      215.97      241.78     40.58 o
   5  16   0      106.85      113.28     23.04 o
  -5 -16   0      110.87      125.31     37.56 o
  12   0   1       31.25       16.55     27.60 o
  11   0   1      109.56      110.75     19.72 o
  10   0   1      155.68      150.80     18.79 o
   9   0   1       63.44       57.61     16.14 o
   8   0   1     1013.19      975.43     36.61 o
   7   0   1      450.69      493.76     23.17 o
   6   0   1      618.74      532.30     23.00 o
   5   0   1      490.66      484.69     20.55 o
   4   0   1      134.99      140.80     12.35 o
   3   0   1      522.53      532.38     19.81 o
   2   0   1     7565.22     7444.07    206.41 o
   0   0   1        1.07       -1.06      2.49 o
  -2   0   1     6146.74     6544.93    148.33 o
  -3   0   1      769.41      710.70     19.61 o
  -4   0   1      102.13       92.98      8.48 o
  -5   0   1     1036.23     1008.28     27.41 o
  -6   0   1      271.47      268.30     16.49 o
  -7   0   1      275.78      279.49     18.47 o
  -8   0   1      509.03      549.16     25.76 o
  -9   0   1       57.37       80.15     16.32 o
 -10   0   1      141.51      165.88     19.42 o
 -11   0   1      147.10      188.88     21.31 o
 -12   0   1       44.79       43.24     25.17 o
  12   1   1        8.29        6.92     28.25 o
 -12  -1  -1       10.30        6.62     18.55 o
  11   1   1       84.87       97.55     29.45 o
 -11  -1  -1       83.00       62.06     18.46 o
  10   1   1       76.84       49.51     17.06 o
 -10  -1  -1       72.72       73.99     17.66 o
   9   1   1      120.58      106.26     16.40 o
  -9  -1  -1      118.37      111.74     17.34 o
   8   1   1      288.76      298.26     19.46 o
  -8  -1  -1      279.71      298.06     20.01 o
   7   1   1      753.59      800.96     30.31 o
  -7  -1  -1      783.46      731.90     30.07 o
   6   1   1      568.14      513.83     21.83 o
  -6  -1  -1      528.24      471.39     22.02 o
   5   1   1     1961.37     1868.31     55.79 o
  -5  -1  -1     1948.87     1773.55     55.92 o
   4   1   1      579.07      530.86     21.20 o
  -4  -1  -1      520.14      583.96     21.92 o
   3   1   1     1371.53     1368.39     41.81 o
  -3  -1  -1     1402.56     1397.24     42.44 o
   2   1   1     1300.74     1296.78     39.93 o
  -2  -1  -1     1371.01     1393.25     32.65 o
   1   1   1     2870.17     3279.61     87.85 o
  -1  -1  -1     2742.54     3016.87     88.72 o
   0  -1  -1       10.18        6.05      7.64 o
  -1   1   1     3867.76     4317.13    156.33 o
   1  -1  -1     3687.21     3640.62    158.90 o
  -2   1   1     2660.29     2493.86     57.35 o
   2  -1  -1     2683.95     2458.52     57.70 o
  -3   1   1     1928.72     1814.65     42.25 o
   3  -1  -1     1860.17     1706.12     42.51 o
  -4   1   1      519.10      490.61     16.03 o
   4  -1  -1      628.08      605.74     17.36 o
  -5   1   1     1338.62     1360.12     40.49 o
   5  -1  -1     1240.48     1166.22     32.53 o
  -6   1   1      384.70      371.38     19.38 o
   6  -1  -1      419.14      387.37     19.29 o
  -7   1   1     1288.55     1327.59     42.81 o
   7  -1  -1     1176.84     1153.81     42.29 o
  -8   1   1      564.62      616.59     27.19 o
   8  -1  -1      586.17      574.59     26.84 o
  -9   1   1       99.76       74.95     16.49 o
   9  -1  -1      108.96       92.52     17.05 o
 -10   1   1       77.03       86.08     17.49 o
  10  -1  -1       81.01      102.70     18.33 o
 -11   1   1       67.58       54.16     18.46 o
  11  -1  -1       70.43       87.86     19.27 o
 -12   1   1       17.81       16.12     19.16 o
  12  -1  -1       14.39       29.55     25.10 o
 -12  -2  -1      147.52      196.21     29.71 o
  11   2   1      142.62      199.32     32.42 o
 -11  -2  -1      153.16      168.77     20.92 o
  10   2   1      103.69       92.59     17.23 o
 -10  -2  -1      114.40      126.00     18.68 o
   9   2   1      195.66      195.91     18.42 o
  -9  -2  -1      216.34      206.44     19.51 o
   8   2   1      367.19      350.14     21.03 o
  -8  -2  -1      387.08      391.28     22.11 o
   7   2   1     1270.53     1259.61     41.85 o
  -7  -2  -1     1236.24     1170.11     42.22 o
   6   2   1      490.29      456.53     21.40 o
  -6  -2  -1      528.65      509.30     22.59 o
   5   2   1     2392.80     2201.74     66.27 o
  -5  -2  -1     2403.99     2210.83     53.35 o
   4   2   1     1267.51     1228.43     40.44 o
  -4  -2  -1     1428.25     1347.17     32.57 o
   3   2   1     2517.01     2472.77     71.71 o
  -3  -2  -1     2473.40     2499.13     72.65 o
   2   2   1     3192.59     3206.17     84.69 o
  -2  -2  -1     2988.21     2770.12     85.29 o
   1   2   1     6209.59     6494.29    233.84 o
  -1  -2  -1     6269.72     6613.52    149.39 o
   0  -2  -1      387.93      374.88     10.94 o
  -1   2   1     5423.06     5633.68    209.00 o
   1  -2  -1     5442.21     5931.03    116.24 o
  -2   2   1     2557.96     2650.26     58.24 o
   2  -2  -1     2582.61     2367.77     58.72 o
  -3   2   1     1317.92     1494.43     42.66 o
   3  -2  -1     1330.81     1327.96     34.80 o
  -4   2   1     1212.22     1100.57     28.19 o
   4  -2  -1     1125.24     1123.39     29.38 o
  -5   2   1     1486.30     1413.86     42.79 o
   5  -2  -1     1460.11     1273.70     34.85 o
  -6   2   1      535.11      491.90     21.92 o
   6  -2  -1      509.41      477.70     21.94 o
  -7   2   1     1310.79     1406.75     45.04 o
   7  -2  -1     1262.42     1213.01     44.15 o
  -8   2   1      208.48      206.20     17.71 o
   8  -2  -1      192.83      210.78     18.03 o
  -9   2   1      194.52      204.00     18.96 o
   9  -2  -1      199.84      241.82     19.62 o
 -10   2   1      104.16      114.65     18.47 o
  10  -2  -1      109.25      164.06     19.36 o
 -11   2   1      162.02      216.20     21.31 o
  11  -2  -1      153.26      210.80     29.12 o
 -12   2   1      247.40      444.59     41.03 o
  12  -2  -1      236.29      292.69     33.39 o
  11   3   1       25.05       49.01     25.43 o
 -11  -3  -1       22.66       26.30     17.40 o
  10   3   1       23.14       27.66     24.32 o
 -10  -3  -1       21.66       29.36     16.86 o
   9   3   1      150.72      142.71     17.77 o
  -9  -3  -1      145.34      123.14     17.95 o
   8   3   1       29.96       61.88     14.26 o
  -8  -3  -1       44.33       23.69     14.86 o
   7   3   1     1088.61     1174.02     39.34 o
  -7  -3  -1     1107.60     1050.84     39.55 o
   6   3   1      228.87      225.29     15.51 o
  -6  -3  -1      217.36      207.17     16.58 o
   5   3   1     3974.71     3953.23    112.55 o
  -5  -3  -1     3875.76     3855.48    113.33 o
   4   3   1     6718.96     6666.96    188.66 o
  -4  -3  -1     6678.23     6786.53    189.60 o
   3   3   1     2121.47     2137.78     61.62 o
  -3  -3  -1     2120.88     2073.25     62.77 o
   2   3   1     8656.68     8740.98    240.26 o
  -2  -3  -1     8860.32     8632.93    196.71 o
   1   3   1     6008.07     6846.10    167.10 o
  -1  -3  -1     5846.37     5897.72    143.06 o
   0  -3  -1      402.27      322.52     10.67 o
   1  -3  -1     6433.90     6451.91    127.80 o
  -2   3   1     8147.94     8069.21    228.20 o
   2  -3  -1     8165.58     8234.96    185.58 o
  -3   3   1     2612.25     2546.81     71.84 o
   3  -3  -1     2603.35     2416.12     58.97 o
  -4   3   1     8854.27     8552.78    246.29 o
   4  -3  -1     9139.63     9108.48    246.82 o
  -5   3   1     5925.65     5732.66    163.67 o
   5  -3  -1     6012.90     5803.14    163.95 o
  -6   3   1      118.56      134.27     13.58 o
   6  -3  -1      130.42      116.24     14.21 o
  -7   3   1     1658.78     1637.09     51.77 o
   7  -3  -1     1581.90     1513.16     51.69 o
  -8   3   1       98.96       98.70     15.64 o
   8  -3  -1       65.50       69.67     15.25 o
  -9   3   1      120.98      139.06     17.40 o
   9  -3  -1      132.16      144.31     18.21 o
 -10   3   1        9.55        7.20     16.55 o
  10  -3  -1       10.28      -14.28     21.44 o
 -11   3   1       26.72       21.66     26.10 o
  11  -3  -1       24.10        5.86     22.43 o
  11   4   1      178.60      210.01     29.60 o
 -11  -4  -1      174.99      162.24     28.82 o
  10   4   1       55.49       42.51     26.54 o
 -10  -4  -1       52.38       64.20     24.32 o
   9   4   1      175.48      179.36     26.52 o
  -9  -4  -1      161.99      171.22     18.75 o
   8   4   1      408.58      427.47     22.55 o
  -8  -4  -1      386.90      373.70     22.76 o
   7   4   1      317.98      318.42     19.01 o
  -7  -4  -1      292.97      270.71     19.59 o
   6   4   1      164.12      146.74     14.10 o
  -6  -4  -1      181.42      158.26     15.77 o
   5   4   1     3691.44     3399.86    101.37 o
  -5  -4  -1     3798.46     3592.30    102.87 o
   4   4   1     3796.65     3501.48    102.98 o
  -4  -4  -1     3872.16     3674.97    104.61 o
   3   4   1      353.39      336.95     14.73 o
  -3  -4  -1      323.78      309.54     17.86 o
   2   4   1     1235.61     1327.49     56.13 o
  -2  -4  -1     1159.23     1218.43     40.86 o
   1   4   1      956.80     1042.50     28.01 o
  -1  -4  -1      893.28      868.53     25.63 o
   0  -4  -1       80.73       74.36      8.66 o
  -1   4   1     1062.03     1112.67     40.08 o
   1  -4  -1     1027.75      976.43     23.89 o
  -2   4   1     1610.20     1618.44     45.28 o
   2  -4  -1     1616.80     1534.81     39.06 o
  -3   4   1      551.00      539.74     20.46 o
   3  -4  -1      585.50      546.98     17.77 o
  -4   4   1     1917.55     1947.81     57.28 o
   4  -4  -1     1877.92     1833.07     57.41 o
  -5   4   1     2024.07     1987.65     60.13 o
   5  -4  -1     1984.10     1943.78     60.60 o
  -6   4   1      116.12      128.71     13.91 o
   6  -4  -1      109.08      118.30     14.23 o
  -7   4   1      265.49      301.15     18.57 o
   7  -4  -1      253.66      273.92     19.38 o
  -8   4   1      336.73      361.99     21.24 o
   8  -4  -1      338.58      287.39     20.89 o
  -9   4   1      213.59      217.33     19.87 o
   9  -4  -1      233.76      231.02     19.92 o
 -10   4   1       54.36       69.07     17.31 o
  10  -4  -1       53.95       47.11     22.93 o
 -11   4   1      188.95      215.03     32.83 o
  11  -4  -1      188.03      234.23     28.97 o
  11   5   1       50.13       99.23     28.06 o
 -11  -5  -1       46.25       80.78     26.00 o
  10   5   1       47.48       76.05     24.98 o
 -10  -5  -1       51.02       23.87     23.80 o
   9   5   1      151.55      166.45     26.88 o
  -9  -5  -1      153.90      148.22     19.07 o
   8   5   1      182.45      250.63     28.16 o
  -8  -5  -1      203.30      207.45     19.42 o
   7   5   1      105.89       79.33     14.28 o
  -7  -5  -1      101.52      125.26     16.92 o
   6   5   1      184.92      199.84     15.17 o
  -6  -5  -1      189.05      218.54     18.12 o
   5   5   1     1819.15     1835.67     58.06 o
  -5  -5  -1     1787.56     1987.06     60.43 o
   4   5   1     3628.43     3695.11    107.21 o
  -4  -5  -1     3621.13     3776.15    109.27 o
   3   5   1      518.46      507.45     19.23 o
  -3  -5  -1      511.65      480.72     22.37 o
   2   5   1     5000.84     4945.39    135.68 o
  -2  -5  -1     5033.40     5149.68    144.16 o
   1   5   1     4911.88     4996.25    201.01 o
  -1  -5  -1     4952.37     4988.25    115.45 o
   0  -5  -1       91.81       92.00      9.16 o
  -1   5   1     4262.05     4609.79    158.09 o
   1  -5  -1     4171.00     4302.80     88.77 o
  -2   5   1     5704.23     5637.95    200.88 o
   2  -5  -1     5705.87     5534.65    128.49 o
  -3   5   1      386.68      319.40     12.84 o
   3  -5  -1      399.06      356.24     17.32 o
  -4   5   1     6207.30     5893.25    170.52 o
   4  -5  -1     6327.55     6197.43    171.37 o
  -5   5   1     3337.91     3254.59    100.48 o
   5  -5  -1     3498.37     3663.08    102.02 o
  -6   5   1      410.07      419.27     20.51 o
   6  -5  -1      408.55      415.89     21.63 o
  -7   5   1       90.89      106.52     14.80 o
   7  -5  -1      104.51       77.44     15.15 o
  -8   5   1      462.23      467.61     23.69 o
   8  -5  -1      413.32      374.77     23.15 o
  -9   5   1      188.94      193.16     19.10 o
   9  -5  -1      182.42      182.78     25.32 o
 -10   5   1      112.81      159.63     28.03 o
  10  -5  -1      105.25       94.78     24.08 o
 -11   5   1       56.05       57.65     26.64 o
  11  -5  -1       57.69       77.68     24.89 o
  11   6   1      152.50      190.42     31.55 o
 -11  -6  -1      150.13      192.29     31.85 o
  10   6   1      244.20      271.51     31.12 o
 -10  -6  -1      243.61      240.20     31.24 o
   9   6   1      316.95      370.99     34.52 o
  -9  -6  -1      300.62      315.62     32.61 o
   8   6   1      996.61      974.52     54.68 o
  -8  -6  -1      975.01      973.39     39.21 o
   7   6   1       46.70       30.01     20.85 o
  -7  -6  -1       48.74       55.35     16.12 o
   6   6   1      702.93      655.48     27.41 o
  -6  -6  -1      732.73      746.72     30.57 o
   5   6   1     1297.29     1227.61     41.01 o
  -5  -6  -1     1272.04     1249.61     43.40 o
   4   6   1     1938.17     1911.62     57.24 o
  -4  -6  -1     1890.74     1844.48     59.74 o
   3   6   1     2207.24     2062.94     92.83 o
  -3  -6  -1     2133.70     2224.42     67.13 o
   2   6   1      274.32      242.69     11.85 o
  -2  -6  -1      289.81      261.00     17.62 o
  -1  -6  -1     1258.49     1186.30     41.01 o
   0  -6  -1      227.09      229.48     13.04 o
  -1   6   1     1423.40     1499.33     55.63 o
   1  -6  -1     1364.48     1386.70     38.53 o
  -2   6   1      230.28      211.93     14.49 o
   2  -6  -1      228.56      191.20     15.34 o
  -3   6   1     1610.81     1649.35     49.04 o
   3  -6  -1     1655.88     1620.67     51.43 o
  -4   6   1      855.71      849.15     41.94 o
   4  -6  -1      870.98      763.64     29.70 o
  -5   6   1      571.23      626.34     24.69 o
   5  -6  -1      582.09      585.04     25.91 o
  -6   6   1      568.24      575.95     24.63 o
   6  -6  -1      575.70      542.17     25.52 o
  -7   6   1       97.72       89.03     14.69 o
   7  -6  -1      101.67      132.73     16.60 o
  -8   6   1      693.96      719.35     30.66 o
   8  -6  -1      725.25      709.98     43.18 o
  -9   6   1      240.16      257.40     28.94 o
   9  -6  -1      249.75      234.23     28.42 o
 -10   6   1      152.91      204.22     30.05 o
  10  -6  -1      151.88      178.70     27.25 o
 -11   6   1       83.03      113.29     27.54 o
  11  -6  -1       85.48       85.10     25.71 o
  10   7   1       55.60       89.61     25.50 o
 -10  -7  -1       57.83       89.46     27.92 o
   9   7   1       17.93       33.94     22.78 o
  -9  -7  -1       17.35       38.90     25.39 o
   8   7   1      115.21      102.74     24.22 o
  -8  -7  -1      104.93      106.60     19.20 o
   7   7   1       25.48       62.51     21.07 o
  -7  -7  -1       24.70       36.08     17.08 o
   6   7   1     1490.08     1362.07     68.70 o
  -6  -7  -1     1486.11     1442.35     49.71 o
   5   7   1      718.00      781.97     29.01 o
  -5  -7  -1      732.05      755.31     32.53 o
   4   7   1     1164.59     1272.05     39.71 o
  -4  -7  -1     1207.07     1131.20     42.77 o
   3   7   1      687.49      702.67     37.47 o
  -3  -7  -1      669.10      689.07     29.36 o
   2   7   1     1737.28     1778.48     50.12 o
  -2  -7  -1     1667.56     1665.82     56.07 o
  -1  -7  -1     8852.97     9626.63    271.49 o
   0  -7  -1      762.67      731.96     21.78 o
   1  -7  -1     8921.88     9929.54    229.95 o
  -2   7   1     1607.72     1638.63     62.84 o
   2  -7  -1     1539.94     1572.44     51.21 o
  -3   7   1      839.35      840.49     43.37 o
   3  -7  -1      834.60      858.55     31.85 o
  -4   7   1     2480.69     2399.50     71.10 o
   4  -7  -1     2329.66     2324.86     72.64 o
  -5   7   1     1568.91     1530.67     49.43 o
   5  -7  -1     1560.42     1546.31     51.18 o
  -6   7   1     1304.15     1320.78     44.29 o
   6  -7  -1     1306.15     1292.98     45.80 o
  -7   7   1       32.88       14.60     13.52 o
   7  -7  -1       46.19       22.83     20.55 o
  -8   7   1      221.96      210.27     25.75 o
   8  -7  -1      247.10      173.61     25.71 o
  -9   7   1       37.77       48.80     22.96 o
   9  -7  -1       40.54       34.26     22.72 o
 -10   7   1       33.79       37.06     24.28 o
  10  -7  -1       34.20       20.85     23.35 o
  10   8   1       33.42       76.92     25.39 o
 -10  -8  -1       36.19       36.19     28.88 o
   9   8   1       32.84       60.32     23.39 o
  -9  -8  -1       33.04       57.91     27.28 o
   8   8   1      327.82      354.61     32.42 o
  -8  -8  -1      354.37      372.69     35.78 o
   7   8   1      345.79      364.96     30.92 o
  -7  -8  -1      328.01      339.31     24.61 o
   6   8   1      158.11      154.47     24.63 o
  -6  -8  -1      152.00      155.83     19.87 o
   5   8   1     1053.53      891.07     49.90 o
  -5  -8  -1     1009.14      993.33     38.34 o
   4   8   1     1027.01     1043.22     34.96 o
  -4  -8  -1      944.08      975.52     39.08 o
   3   8   1      323.73      322.89     24.45 o
  -3  -8  -1      338.77      309.30     21.00 o
   2   8   1     1281.22     1243.01     38.77 o
  -2  -8  -1     1349.18     1336.97     45.68 o
  -1  -8  -1      770.88      757.26     31.77 o
   0  -8  -1      420.88      434.09     17.23 o
   1  -8  -1      332.33      318.68     18.18 o
  -2   8   1     1076.99      998.13     42.92 o
   2  -8  -1     1044.86     1028.16     37.26 o
  -3   8   1      649.90      622.47     22.70 o
   3  -8  -1      610.11      576.23     26.71 o
  -4   8   1      562.89      569.01     34.41 o
   4  -8  -1      617.59      584.72     26.52 o
  -5   8   1      443.44      489.60     21.85 o
   5  -8  -1      462.42      435.65     24.74 o
  -6   8   1       70.69       57.69     13.19 o
   6  -8  -1       75.80      111.83     24.04 o
  -7   8   1      301.03      369.13     31.09 o
   7  -8  -1      323.79      326.40     32.33 o
  -8   8   1      245.38      285.68     29.34 o
   8  -8  -1      227.13      317.22     31.94 o
  -9   8   1       60.37       92.15     24.15 o
   9  -8  -1       55.08       59.65     24.61 o
 -10   8   1       25.22       18.73     23.78 o
  10  -8  -1       28.77       20.61     24.52 o
 -10  -9  -1       18.97       29.05     30.53 o
   9   9   1       24.07       33.67     22.74 o
  -9  -9  -1       30.08       86.01     30.07 o
   8   9   1       68.19       27.99     20.98 o
  -8  -9  -1       59.69       48.02     29.51 o
   7   9   1      208.42      193.78     26.21 o
  -7  -9  -1      193.86      207.48     33.16 o
   6   9   1      739.90      703.88     45.11 o
  -6  -9  -1      717.87      817.50     35.82 o
   5   9   1      979.02      932.88     51.43 o
  -5  -9  -1     1012.82     1033.52     40.70 o
   4   9   1      499.65      541.23     32.24 o
  -4  -9  -1      485.45      444.01     25.58 o
   3   9   1      168.66      171.80     11.63 o
  -3  -9  -1      149.30      165.08     19.51 o
   2   9   1      883.21      885.69     29.23 o
  -2  -9  -1      857.71      887.60     36.93 o
  -1  -9  -1     1326.62     1442.64     51.31 o
   0  -9  -1       16.57       31.35     13.37 o
  -1   9   1     1554.02     1621.64     65.59 o
   1  -9  -1     1654.60     1666.47     56.13 o
  -2   9   1      939.93      914.62     39.51 o
   2  -9  -1      892.34      876.30     35.95 o
  -3   9   1      254.28      238.72     14.32 o
   3  -9  -1      263.31      281.14     20.27 o
  -4   9   1      829.09      710.76     40.97 o
   4  -9  -1      780.42      781.02     32.48 o
  -5   9   1     1335.59     1298.24     43.44 o
   5  -9  -1     1280.73     1272.74     65.72 o
  -6   9   1      357.62      319.09     28.42 o
   6  -9  -1      375.71      372.34     33.63 o
  -7   9   1      307.59      309.67     30.35 o
   7  -9  -1      340.63      356.04     33.33 o
  -8   9   1      100.17       84.77     22.68 o
   8  -9  -1      120.90      165.99     28.34 o
  -9   9   1       26.64      -10.91     20.94 o
   9  -9  -1       25.40       46.76     25.97 o
  10  -9  -1        8.78      -10.07     25.17 o
   9  10   1       32.43       62.34     23.17 o
  -9 -10  -1       40.28       50.69     30.16 o
   8  10   1      193.79      207.89     26.75 o
  -8 -10  -1      162.28      209.69     35.37 o
   7  10   1      546.77      538.59     39.23 o
  -7 -10  -1      568.70      647.58     46.80 o
   6  10   1      654.81      609.48     40.16 o
  -6 -10  -1      620.91      556.94     45.26 o
   5  10   1      398.62      350.14     29.55 o
  -5 -10  -1      431.78      484.32     26.77 o
   4  10   1      169.85      193.81     22.13 o
  -4 -10  -1      189.80      197.82     20.87 o
   3  10   1     1265.73     1207.32     60.34 o
  -3 -10  -1     1337.24     1305.64     47.58 o
   2  10   1      583.54      595.50     22.50 o
  -2 -10  -1      629.46      616.64     30.88 o
  -1 -10  -1       25.50       17.29     18.47 o
   0 -10  -1     1078.47     1107.21     43.38 o
  -1  10   1       58.10       87.29     13.02 o
   1 -10  -1       60.91       79.94     17.99 o
  -2  10   1      950.96      948.20     43.42 o
   2 -10  -1      925.05     1038.95     40.90 o
  -3  10   1      940.34      914.66     31.81 o
   3 -10  -1      886.36      949.38     38.25 o
  -4  10   1      258.47      248.94     24.41 o
   4 -10  -1      266.06      235.88     30.75 o
  -5  10   1      256.77      249.03     24.61 o
   5 -10  -1      245.62      234.36     30.49 o
  -6  10   1      610.88      577.47     38.69 o
   6 -10  -1      634.24      677.06     45.20 o
  -7  10   1      362.85      450.32     34.43 o
   7 -10  -1      344.44      359.60     37.39 o
  -8  10   1      208.51      251.74     27.92 o
   8 -10  -1      211.85      250.40     32.66 o
  -9  10   1       57.06       57.00     22.80 o
   9 -10  -1       48.93       89.57     28.58 o
   9  11   1       29.17       10.59     21.57 o
   8  11   1       97.64       74.97     22.68 o
  -8 -11  -1       97.39       78.83     33.07 o
   7  11   1      144.42      161.93     25.21 o
  -7 -11  -1      141.98      114.57     33.85 o
   6  11   1      112.09      144.01     24.80 o
  -6 -11  -1      107.04      108.77     33.05 o
   5  11   1       91.21      106.56     21.00 o
  -5 -11  -1       85.72      107.49     33.85 o
   4  11   1      235.62      175.04     22.68 o
  -4 -11  -1      249.82      246.56     23.20 o
   3  11   1      307.36      246.71     24.78 o
  -3 -11  -1      315.50      323.15     24.60 o
   2  11   1      618.77      618.76     36.37 o
  -2 -11  -1      624.65      596.24     31.88 o
   1  11   1     2815.92     2729.53     79.33 o
  -1 -11  -1     2758.25     2841.94     89.77 o
   0 -11  -1      185.98      181.42     21.42 o
  -1  11   1     2663.88     3039.46    106.39 o
   1 -11  -1     2595.61     2612.70     73.01 o
  -2  11   1      938.30      925.86     32.61 o
   2 -11  -1      956.67     1002.41     40.75 o
  -3  11   1      200.70      239.55     14.99 o
   3 -11  -1      206.27      200.94     31.68 o
  -4  11   1      191.63      177.21     22.39 o
   4 -11  -1      216.64      241.69     32.20 o
  -5  11   1       42.14       41.34     18.79 o
   5 -11  -1       56.95       64.75     27.10 o
  -6  11   1       70.91       82.89     20.61 o
   6 -11  -1       67.08       67.15     27.28 o
  -7  11   1      148.98      182.78     26.25 o
   7 -11  -1      142.60      167.51     31.25 o
  -8  11   1      215.41      177.53     25.93 o
   8 -11  -1      214.55      202.68     33.54 o
   9 -11  -1       23.60       54.64     29.77 o
   8  12   1      126.87      150.39     25.15 o
  -8 -12  -1      122.82      133.96     35.65 o
   7  12   1       52.15       56.39     22.17 o
  -7 -12  -1       46.43       52.31     33.42 o
   6  12   1       70.09       92.45     23.63 o
  -6 -12  -1       63.86       53.18     34.28 o
   5  12   1       75.85       99.75     20.72 o
  -5 -12  -1       69.01       24.87     33.22 o
   4  12   1      214.03      203.40     23.91 o
  -4 -12  -1      254.05      225.10     37.63 o
   3  12   1      242.05      193.18     24.02 o
  -3 -12  -1      250.30      277.37     24.80 o
   2  12   1      221.76      208.56     23.37 o
  -2 -12  -1      203.30      227.50     24.87 o
   1  12   1      435.03      373.08     29.83 o
  -1 -12  -1      409.60      439.47     29.38 o
   0 -12  -1      587.71      639.18     34.00 o
  -1  12   1      582.03      626.96     32.48 o
   1 -12  -1      610.44      627.90     34.46 o
  -2  12   1      215.27      231.11     15.32 o
   2 -12  -1      217.44      194.57     29.96 o
  -3  12   1      187.54      194.52     23.98 o
   3 -12  -1      192.86      291.03     34.87 o
  -4  12   1      199.29      213.49     23.59 o
   4 -12  -1      180.16      152.54     31.74 o
  -5  12   1      139.98      116.37     21.53 o
   5 -12  -1      150.20      158.35     31.88 o
  -6  12   1       78.03       87.44     21.13 o
   6 -12  -1       77.63       91.41     29.20 o
  -7  12   1       56.70       56.35     23.20 o
   7 -12  -1       58.15       36.04     29.07 o
  -8  12   1       80.82      110.88     24.30 o
   8 -12  -1       81.99      118.93     31.18 o
   7  13   1      150.98      161.80     26.02 o
  -7 -13  -1      151.35      174.97     40.05 o
   6  13   1       46.16       58.54     23.82 o
  -6 -13  -1       45.44       61.82     36.08 o
   5  13   1       30.60       -1.21     19.22 o
  -5 -13  -1       24.28        7.68     34.37 o
   4  13   1       81.77       87.38     21.09 o
  -4 -13  -1       87.21      118.08     35.43 o
   3  13   1      101.24      106.34     21.37 o
  -3 -13  -1      115.91       60.88     32.92 o
   2  13   1      405.37      355.11     28.88 o
  -2 -13  -1      430.24      390.78     29.53 o
   1  13   1      320.80      261.38     25.32 o
  -1 -13  -1      305.95      318.98     27.88 o
   0 -13  -1       73.19       39.34     20.44 o
  -1  13   1      423.41      449.22     26.97 o
   1 -13  -1      429.79      454.79     40.73 o
  -2  13   1      703.10      658.64     41.27 o
   2 -13  -1      673.42      694.70     48.54 o
  -3  13   1      145.74      158.20     23.43 o
   3 -13  -1      138.13      185.11     32.98 o
  -4  13   1       65.26       82.37     21.39 o
   4 -13  -1       76.35       98.29     32.26 o
  -5  13   1       17.00        3.43     19.74 o
   5 -13  -1       24.97        8.24     29.49 o
  -6  13   1      101.02      106.67     22.81 o
   6 -13  -1      106.23       98.77     32.53 o
  -7  13   1      193.65      157.09     27.19 o
   7 -13  -1      183.57      255.82     36.10 o
   7  14   1       54.81       31.59     21.79 o
   6  14   1       73.65       86.73     25.32 o
  -6 -14  -1       84.04      100.16     38.30 o
   5  14   1      158.25      115.26     23.69 o
  -5 -14  -1      150.07      197.75     40.79 o
   4  14   1      337.11      378.57     31.33 o
  -4 -14  -1      342.11      378.33     44.15 o
   3  14   1     1096.94     1004.79     56.33 o
  -3 -14  -1     1081.60     1160.74     69.02 o
   2  14   1      247.88      209.56     25.10 o
  -2 -14  -1      236.77      252.98     38.49 o
  -1 -14  -1      207.91      237.57     41.46 o
   0 -14  -1       87.65       82.32     37.21 o
   1 -14  -1      132.82      143.51     31.63 o
  -2  14   1      168.68      201.94     25.36 o
   2 -14  -1      174.57      201.60     34.24 o
  -3  14   1      622.40      642.07     39.95 o
   3 -14  -1      628.74      581.99     47.28 o
  -4  14   1      279.60      310.63     29.55 o
   4 -14  -1      267.91      245.79     38.06 o
  -5  14   1       79.57       90.92     22.37 o
   5 -14  -1       79.09       80.95     33.63 o
  -6  14   1       82.38       31.40     21.33 o
   6 -14  -1       67.27       46.28     32.85 o
   7 -14  -1       31.60       57.54     32.98 o
   6  15   1       76.45      119.90     26.64 o
   5  15   1      130.00      129.91     24.30 o
  -5 -15  -1      129.20      108.97     37.75 o
   4  15   1      256.83      217.91     26.90 o
  -4 -15  -1      255.08      246.90     42.53 o
   3  15   1      240.98      241.28     27.66 o
  -3 -15  -1      222.48      336.97     43.63 o
  -2 -15  -1      187.41      182.16     38.65 o
  -1  15   1       16.52       -0.67     21.81 o
  -2  15   1      270.74      262.29     28.47 o
   2 -15  -1      276.41      240.93     36.82 o
  -3  15   1      179.83      154.92     24.19 o
   3 -15  -1      189.45      186.32     36.26 o
  -4  15   1      202.49      189.66     26.06 o
   4 -15  -1      205.18      180.74     34.91 o
  -5  15   1      261.28      295.51     29.42 o
   5 -15  -1      274.42      213.97     38.80 o
  -6  15   1       76.96       42.42     21.89 o
   5  16   1      100.19      102.57     25.50 o
  -4 -16  -1      273.65      320.18     47.37 o
  -3 -16  -1      170.27      202.85     42.36 o
  -3  16   1      208.40      215.94     27.21 o
  -4  16   1      144.47      148.61     25.52 o
   4 -16  -1      146.89      156.22     36.71 o
   5 -16  -1       54.04       82.39     33.24 o
  12   0   2       57.40       48.99     31.70 o
  11   0   2       41.47       50.47     29.55 o
  10   0   2      345.28      368.65     25.67 o
   9   0   2      773.64      819.04     34.72 o
   8   0   2      183.66      175.47     18.38 o
   7   0   2      658.92      640.83     27.80 o
   6   0   2     1300.30     1294.98     43.01 o
   5   0   2      362.30      376.63     18.79 o
   4   0   2      591.80      555.51     21.96 o
   3   0   2      262.72      263.39     14.67 o
   2   0   2     9670.09     9738.53    269.40 o
   1   0   2     2742.63     2784.60     78.92 o
  -1   0   2     3657.14     3688.80    143.21 o
  -3   0   2      548.01      503.81     16.17 o
  -4   0   2      823.17      795.41     22.67 o
  -5   0   2      359.39      342.42     14.45 o
  -6   0   2     1694.55     1685.26     53.61 o
  -7   0   2      850.52      880.03     33.48 o
  -8   0   2      288.37      292.77     21.00 o
  -9   0   2     1102.95     1160.19     43.38 o
 -10   0   2      346.30      381.88     24.97 o
 -11   0   2       33.06       54.24     19.64 o
 -12   0   2       52.49       23.96     26.25 o
 -12  -1  -2       41.26       44.89     31.48 o
  11   1   2       25.16       33.05     29.84 o
 -11  -1  -2       24.70       14.43     19.81 o
  10   1   2       94.46       94.47     19.68 o
 -10  -1  -2      107.51      105.32     19.88 o
   9   1   2      263.09      226.98     21.15 o
  -9  -1  -2      296.47      355.50     23.48 o
   8   1   2       59.49       58.74     15.71 o
  -8  -1  -2       57.36       35.91     16.40 o
   7   1   2     1059.99      992.05     36.76 o
  -7  -1  -2     1058.40     1026.17     37.41 o
   6   1   2     2251.69     2087.29     62.17 o
  -6  -1  -2     2064.96     1910.55     62.06 o
   5   1   2      281.30      271.55     16.29 o
  -5  -1  -2      273.94      297.70     17.34 o
   4   1   2     2220.68     2082.51     63.64 o
  -4  -1  -2     2141.83     2192.37     51.86 o
   3   1   2     4762.63     4435.38    126.44 o
  -3  -1  -2     4722.33     4533.22    103.33 o
   2   1   2     7681.80     7553.65    209.69 o
  -2  -1  -2     7796.84     7580.57    210.40 o
  -1   1   2     2395.42     2677.25     72.04 o
  -1  -1  -2     5916.27     6357.89    254.84 o
   0  -1  -2      952.72      908.99     36.11 o
   0   1   2      844.71      859.48     31.46 o
   1  -1  -2     4452.47     4951.08    136.83 o
  -2   1   2     8570.67     8755.72    197.30 o
   2  -1  -2     8644.22     8686.44    241.50 o
  -3   1   2     3169.65     3334.62     76.25 o
   3  -1  -2     3147.16     3219.27     76.55 o
  -4   1   2     1058.72     1189.25     29.66 o
   4  -1  -2     1095.29     1063.85     29.77 o
  -5   1   2      393.69      374.77     14.69 o
   5  -1  -2      405.61      377.09     15.36 o
  -6   1   2     1424.23     1461.77     46.72 o
   6  -1  -2     1518.33     1383.99     46.54 o
  -7   1   2     1030.25     1014.40     37.89 o
   7  -1  -2     1041.04     1059.67     37.84 o
  -8   1   2       57.58       60.32     16.16 o
   8  -1  -2       58.99       85.77     16.92 o
  -9   1   2      141.45       95.08     18.18 o
   9  -1  -2      132.13      189.64     19.33 o
 -10   1   2       54.13       64.86     18.40 o
  10  -1  -2       52.50       66.05     19.12 o
 -11   1   2       29.23       24.08     19.03 o
  11  -1  -2       30.94       55.44     25.71 o
 -12   1   2       39.24       63.47     27.34 o
 -12  -2  -2       32.73       59.23     21.28 o
  11   2   2       23.69       45.48     30.53 o
 -11  -2  -2       24.08       57.44     20.53 o
  10   2   2      151.78      172.87     30.70 o
 -10  -2  -2      148.56      175.10     21.57 o
   9   2   2      183.46      149.70     18.73 o
  -9  -2  -2      177.52      218.93     21.11 o
   8   2   2      195.13      205.54     18.38 o
  -8  -2  -2      194.50      196.50     19.35 o
   7   2   2      383.03      358.28     21.00 o
  -7  -2  -2      380.85      378.15     22.24 o
   6   2   2     1016.25     1012.67     35.82 o
  -6  -2  -2     1044.44     1074.12     37.23 o
   5   2   2      558.77      533.53     21.92 o
  -5  -2  -2      555.49      530.91     16.80 o
   4   2   2     1060.36     1013.13     33.00 o
  -4  -2  -2     1073.45     1005.94     26.62 o
   3   2   2     1320.72     1367.21     40.19 o
  -3  -2  -2     1317.39     1273.98     32.79 o
   2   2   2     3489.35     3454.28     93.47 o
  -2  -2  -2     3444.82     3215.76     76.85 o
   1   2   2     4546.21     4875.29    201.73 o
  -1  -2  -2     4660.53     5082.26    115.26 o
  -1   2   2     3621.07     3546.63    158.26 o
   1  -2  -2     3679.42     4210.79     93.26 o
  -2   2   2     2214.51     2289.64     53.29 o
   2  -2  -2     2240.04     2268.53     53.86 o
  -3   2   2     2732.37     2800.37     61.69 o
   3  -2  -2     2641.79     2429.46     61.90 o
  -4   2   2     2445.69     2300.47     54.35 o
   4  -2  -2     2410.61     2229.49     55.07 o
  -5   2   2      448.74      419.03     15.10 o
   5  -2  -2      456.73      427.39     16.62 o
  -6   2   2     2120.73     2086.48     64.62 o
   6  -2  -2     2081.62     2091.24     64.68 o
  -7   2   2      367.07      357.06     21.48 o
   7  -2  -2      393.34      439.19     22.48 o
  -8   2   2      386.25      384.18     23.11 o
   8  -2  -2      379.36      386.03     22.85 o
  -9   2   2      377.95      356.54     23.52 o
   9  -2  -2      394.96      387.77     24.28 o
 -10   2   2      200.35      236.23     21.98 o
  10  -2  -2      200.55      180.35     28.30 o
 -11   2   2       46.98       51.51     19.10 o
  11  -2  -2       46.06       45.28     25.75 o
 -12   2   2       22.60       24.24     20.74 o
 -12  -3  -2       21.06       24.37     28.71 o
  11   3   2       36.11       26.02     29.96 o
 -11  -3  -2       34.57       55.00     20.53 o
  10   3   2      303.99      360.66     36.30 o
 -10  -3  -2      323.92      357.71     25.43 o
   9   3   2      280.17      255.95     33.37 o
  -9  -3  -2      325.32      340.27     23.74 o
   8   3   2       89.01       88.23     16.68 o
  -8  -3  -2       88.77       87.16     17.70 o
   7   3   2      373.33      339.83     20.22 o
  -7  -3  -2      293.72      285.65     20.76 o
   6   3   2     3289.85     3102.82     91.94 o
  -6  -3  -2     3256.39     3090.12     92.85 o
   5   3   2      939.98      923.51     32.20 o
  -5  -3  -2      940.70      916.24     33.67 o
   4   3   2     5075.09     4888.96    138.30 o
  -4  -3  -2     5118.17     4866.65    139.61 o
   3   3   2     6221.63     6126.76    173.39 o
  -3  -3  -2     6268.34     6253.89    142.12 o
   2   3   2     3382.60     3524.95    102.04 o
  -2  -3  -2     3472.21     3697.08     84.56 o
   1   3   2     3392.16     3491.78    138.09 o
  -1  -3  -2     3272.95     3366.51     79.80 o
   0   3   2     1529.70     1680.97     62.34 o
   0  -3  -2     1433.76     1432.81     37.13 o
  -1   3   2     4137.94     4208.96    109.68 o
   1  -3  -2     4081.73     4054.51     95.65 o
  -2   3   2     3136.63     3207.88    133.25 o
   2  -3  -2     3165.12     3439.22     78.81 o
  -3   3   2     5471.63     5391.24    122.98 o
   3  -3  -2     5556.97     5358.42    123.87 o
  -4   3   2     2841.19     2871.89     67.20 o
   4  -3  -2     2832.93     2831.01     68.44 o
  -5   3   2      880.29      838.15     29.49 o
   5  -3  -2      884.70      785.88     24.56 o
  -6   3   2     1701.53     1791.37     55.35 o
   6  -3  -2     1707.79     1685.57     55.14 o
  -7   3   2      193.20      257.92     18.16 o
   7  -3  -2      223.60      188.14     17.97 o
  -8   3   2       94.42       67.02     15.97 o
   8  -3  -2       96.04       68.30     16.69 o
  -9   3   2      262.69      271.35     21.44 o
   9  -3  -2      249.19      264.19     21.70 o
 -10   3   2      243.86      268.21     22.33 o
  10  -3  -2      242.76      297.50     31.29 o
 -11   3   2       39.41       39.47     19.75 o
  11  -3  -2       40.64       26.43     25.49 o
  11   4   2       18.53       19.51     27.32 o
 -11  -4  -2       20.29       32.42     20.11 o
  10   4   2       44.84       22.83     26.91 o
 -10  -4  -2       37.29      -11.67     18.62 o
   9   4   2      116.29      124.20     28.60 o
  -9  -4  -2      113.75      127.61     19.75 o
   8   4   2       60.10       74.16     24.61 o
  -8  -4  -2       54.03       61.71     17.71 o
   7   4   2      506.56      486.17     24.21 o
  -7  -4  -2      534.23      478.12     25.62 o
   6   4   2     1275.84     1194.50     40.45 o
  -6  -4  -2     1215.84     1163.23     42.12 o
   5   4   2      894.66      882.94     31.79 o
  -5  -4  -2      906.67      955.39     34.35 o
   4   4   2      336.01      334.48     16.12 o
  -4  -4  -2      312.06      340.38     20.24 o
   3   4   2     4199.11     4338.58    116.34 o
  -3  -4  -2     4140.75     3940.75     95.47 o
   2   4   2     4949.11     4900.67    195.48 o
  -2  -4  -2     4829.79     4790.66    111.62 o
   1   4   2     7468.64     7432.05    306.27 o
  -1  -4  -2     7408.23     7747.71    175.49 o
   0  -4  -2      189.75      219.45     11.80 o
  -1   4   2     6690.10     6842.39    243.24 o
   1  -4  -2     6844.54     6785.67    135.29 o
  -2   4   2     2751.46     2877.55     76.99 o
   2  -4  -2     2738.78     2814.49     67.20 o
  -3   4   2     6359.06     6141.13    139.84 o
   3  -4  -2     6400.59     6094.09    140.93 o
  -4   4   2      665.09      646.97     24.84 o
   4  -4  -2      699.63      654.48     20.98 o
  -5   4   2     1388.84     1364.50     44.78 o
   5  -4  -2     1407.18     1402.13     37.45 o
  -6   4   2     1286.36     1303.16     43.27 o
   6  -4  -2     1373.32     1239.11     43.14 o
  -7   4   2      727.30      743.81     29.60 o
   7  -4  -2      692.55      662.27     29.55 o
  -8   4   2       56.47       44.31     15.91 o
   8  -4  -2       56.63       68.35     16.69 o
  -9   4   2      171.36      179.59     19.83 o
   9  -4  -2      156.02      170.74     26.84 o
 -10   4   2       56.94       66.50     18.42 o
  10  -4  -2       58.93       48.69     24.17 o
 -11   4   2       19.29       11.93     28.01 o
  11  -4  -2       18.36      -16.75     24.48 o
  11   5   2       48.81       69.82     28.14 o
 -11  -5  -2       53.56       91.56     31.42 o
  10   5   2      413.83      450.25     41.03 o
 -10  -5  -2      421.67      508.95     30.10 o
   9   5   2      563.39      601.08     43.98 o
  -9  -5  -2      587.49      665.87     32.63 o
   8   5   2      141.23      136.68     28.10 o
  -8  -5  -2      140.49      144.77     20.14 o
   7   5   2      614.87      656.91     42.55 o
  -7  -5  -2      600.15      632.87     30.05 o
   6   5   2      306.35      296.65     18.86 o
  -6  -5  -2      336.08      364.40     22.50 o
   5   5   2      285.54      260.07     16.14 o
  -5  -5  -2      308.51      296.96     20.48 o
   4   5   2      919.36      923.53     31.35 o
  -4  -5  -2      968.82      928.16     34.93 o
   3   5   2     2366.70     2244.03     65.46 o
  -3  -5  -2     2518.64     2253.56     54.70 o
   2   5   2     3100.00     3116.44     83.08 o
  -2  -5  -2     3073.78     2995.54     72.69 o
   1   5   2      285.43      240.11     19.81 o
  -1  -5  -2      302.39      320.81     15.14 o
   0  -5  -2     9740.45    10035.71    197.26 o
  -1   5   2      329.74      388.76     20.01 o
   1  -5  -2      352.68      348.02     14.08 o
  -2   5   2     4432.31     4243.96    113.79 o
   2  -5  -2     4522.91     4234.52     98.88 o
  -3   5   2     1604.60     1484.99     46.89 o
   3  -5  -2     1620.51     1631.93     40.38 o
  -4   5   2     1497.92     1394.27     45.65 o
   4  -5  -2     1504.88     1475.86     38.38 o
  -5   5   2      248.26      233.91     15.71 o
   5  -5  -2      225.78      230.78     16.97 o
  -6   5   2      561.60      482.02     23.43 o
   6  -5  -2      551.15      550.59     24.80 o
  -7   5   2      640.36      619.39     27.45 o
   7  -5  -2      634.30      614.40     28.06 o
  -8   5   2      203.59      205.92     19.05 o
   8  -5  -2      208.98      202.73     26.36 o
  -9   5   2      620.09      706.34     31.12 o
   9  -5  -2      606.43      555.79     40.75 o
 -10   5   2      312.57      419.12     25.75 o
  10  -5  -2      304.74      290.47     32.89 o
 -11   5   2       41.77       74.56     28.34 o
  11  -5  -2       36.80       10.00     24.17 o
 -11  -6  -2       85.63       94.23     30.98 o
  10   6   2       47.12       61.51     26.45 o
 -10  -6  -2       43.86       51.60     28.30 o
   9   6   2       85.29       96.32     26.73 o
  -9  -6  -2       92.61       78.87     20.89 o
   8   6   2       83.81       96.77     25.95 o
  -8  -6  -2       88.24       95.43     20.18 o
   7   6   2      978.62      938.22     53.12 o
  -7  -6  -2     1006.09      938.90     38.54 o
   6   6   2      385.41      377.94     32.14 o
  -6  -6  -2      384.24      350.44     23.33 o
   5   6   2      750.71      720.22     28.03 o
  -5  -6  -2      783.00      764.75     32.26 o
   4   6   2      100.72      120.49     12.35 o
  -4  -6  -2      109.59      113.02     17.92 o
   3   6   2     1277.36     1383.49     42.62 o
  -3  -6  -2     1315.74     1358.99     46.78 o
   2   6   2      987.58     1006.18     28.95 o
  -2  -6  -2      929.50      881.66     27.27 o
   1   6   2     2779.22     2619.39    111.20 o
  -1  -6  -2     2780.42     2704.49     65.66 o
   0  -6  -2     2450.96     2470.28     52.64 o
  -1   6   2     1661.64     1756.58     66.66 o
   1  -6  -2     1673.21     1713.45     38.95 o
  -2   6   2      445.52      549.00     24.45 o
   2  -6  -2      497.54      419.86     17.19 o
  -3   6   2     2022.08     1914.53     55.66 o
   3  -6  -2     1902.01     1818.14     47.15 o
  -4   6   2      121.71      118.06     12.93 o
   4  -6  -2      108.47      101.01     14.60 o
  -5   6   2      606.20      547.07     24.15 o
   5  -6  -2      594.69      608.59     25.60 o
  -6   6   2      428.81      412.48     21.55 o
   6  -6  -2      417.76      432.44     22.83 o
  -7   6   2     1023.75     1053.29     38.32 o
   7  -6  -2     1017.79      939.05     52.40 o
  -8   6   2      177.66      193.46     18.66 o
   8  -6  -2      174.02      120.64     25.15 o
  -9   6   2      129.65      158.03     19.48 o
   9  -6  -2      127.98      177.01     26.56 o
 -10   6   2       96.98       80.59     27.43 o
  10  -6  -2      105.67       79.11     25.67 o
 -11   6   2       96.15      144.14     30.03 o
  11  -6  -2      103.31      139.78     28.19 o
  10   7   2       96.28       89.14     27.60 o
 -10  -7  -2      101.47       90.39     32.14 o
   9   7   2      403.35      480.85     39.19 o
  -9  -7  -2      400.49      421.96     40.57 o
   8   7   2      211.48      193.68     28.77 o
  -8  -7  -2      219.28      221.93     23.07 o
   7   7   2      651.39      695.72     45.43 o
  -7  -7  -2      697.84      734.96     34.31 o
   6   7   2      239.24      256.78     27.64 o
  -6  -7  -2      212.06      228.28     22.02 o
   5   7   2      305.25      297.09     27.82 o
  -5  -7  -2      295.14      250.27     21.89 o
   4   7   2      431.87      433.05     19.18 o
  -4  -7  -2      343.67      353.66     24.41 o
   3   7   2     1220.60     1069.58     53.66 o
  -3  -7  -2     1161.09     1152.21     41.59 o
   2   7   2     2665.85     2616.95     74.55 o
  -2  -7  -2     2652.97     2754.93     82.74 o
   1   7   2     1001.97      915.66     43.01 o
  -1  -7  -2      928.08      892.55     27.69 o
   0  -7  -2     6046.69     6530.02    131.08 o
  -1   7   2     1394.55     1435.22     57.72 o
   1  -7  -2     1522.70     1464.79     34.78 o
  -2   7   2     1689.01     1832.53     66.77 o
   2  -7  -2     1698.76     1619.95     43.68 o
  -3   7   2      539.67      578.41     16.71 o
   3  -7  -2      558.25      476.01     23.67 o
  -4   7   2      211.67      246.29     15.69 o
   4  -7  -2      234.98      198.88     17.57 o
  -5   7   2      232.01      257.36     16.92 o
   5  -7  -2      236.94      238.66     19.07 o
  -6   7   2      327.11      344.76     19.66 o
   6  -7  -2      342.42      308.98     29.40 o
  -7   7   2      356.91      364.89     21.13 o
   7  -7  -2      331.74      279.04     29.84 o
  -8   7   2      351.49      354.94     22.87 o
   8  -7  -2      336.95      286.83     30.59 o
  -9   7   2      266.51      273.14     30.79 o
   9  -7  -2      264.46      251.03     30.22 o
 -10   7   2      141.05      144.53     29.20 o
  10  -7  -2      137.42      181.27     28.58 o
  10   8   2       42.71       61.27     25.84 o
 -10  -8  -2       43.77       28.03     31.61 o
   9   8   2      106.43      137.72     28.40 o
  -9  -8  -2       98.77       99.31     33.05 o
   8   8   2       55.16       30.22     23.98 o
  -8  -8  -2       66.30       50.80     21.66 o
   7   8   2      142.82      151.10     27.15 o
  -7  -8  -2      135.93      160.48     22.78 o
   6   8   2      696.20      735.61     43.96 o
  -6  -8  -2      738.05      674.22     33.83 o
   5   8   2      558.24      553.75     38.84 o
  -5  -8  -2      580.61      626.36     31.24 o
   4   8   2      675.60      678.11     39.68 o
  -4  -8  -2      741.25      702.23     32.76 o
   3   8   2      417.05      403.78     27.84 o
  -3  -8  -2      407.80      402.72     25.15 o
   2   8   2      555.31      522.62     19.53 o
  -2  -8  -2      545.16      564.87     28.08 o
   1   8   2      713.79      667.35     35.72 o
  -1  -8  -2      653.21      680.23     31.11 o
   0  -8  -2     2333.65     2454.18     62.84 o
  -1   8   2      696.43      712.06     32.61 o
   1  -8  -2      712.46      700.06     25.97 o
  -2   8   2      898.41      817.62     39.38 o
   2  -8  -2      955.56      982.14     35.52 o
  -3   8   2      607.84      633.62     23.96 o
   3  -8  -2      566.66      608.61     27.43 o
  -4   8   2     1054.88      993.81     49.75 o
   4  -8  -2      941.58      939.87     36.06 o
  -5   8   2      455.28      469.55     22.15 o
   5  -8  -2      419.29      403.76     34.17 o
  -6   8   2     1568.41     1480.33     49.30 o
   6  -8  -2     1472.68     1433.52     70.76 o
  -7   8   2      168.83      160.61     17.83 o
   7  -8  -2      178.96      187.27     27.23 o
  -8   8   2       38.83       57.65     23.13 o
   8  -8  -2       35.81       22.50     23.78 o
  -9   8   2      107.56      148.96     27.15 o
   9  -8  -2      133.59      162.47     28.12 o
 -10   8   2       42.39       75.44     25.76 o
  10  -8  -2       48.77       78.29     27.34 o
   9   9   2      121.72      165.97     28.88 o
  -9  -9  -2      105.82      182.41     36.39 o
   8   9   2       85.93      105.67     25.52 o
  -8  -9  -2       94.54       94.02     34.37 o
   7   9   2      200.92      219.00     28.53 o
  -7  -9  -2      221.53      274.80     26.41 o
   6   9   2      706.48      729.31     47.69 o
  -6  -9  -2      749.44      909.45     39.19 o
   5   9   2      179.11      194.26     26.34 o
  -5  -9  -2      156.75      210.62     23.46 o
   4   9   2     1268.52     1089.76     59.02 o
  -4  -9  -2     1258.32     1304.99     47.04 o
   3   9   2     1854.40     1730.01     81.85 o
  -3  -9  -2     1768.14     1887.69     62.55 o
   2   9   2      334.28      375.01     16.21 o
  -2  -9  -2      328.87      339.38     24.97 o
   1   9   2     1105.12     1078.98     52.88 o
  -1  -9  -2     1109.08     1144.12     43.72 o
   0  -9  -2      342.93      394.38     24.47 o
  -1   9   2     1343.93     1362.24     57.13 o
   1  -9  -2     1341.13     1420.98     42.18 o
  -2   9   2      588.42      591.31     29.86 o
   2  -9  -2      568.00      610.71     29.42 o
  -3   9   2     1186.10     1249.13     38.80 o
   3  -9  -2     1177.80     1107.49     42.83 o
  -4   9   2      727.71      712.08     39.92 o
   4  -9  -2      701.29      655.48     44.15 o
  -5   9   2      312.28      334.65     19.75 o
   5  -9  -2      349.60      379.84     33.54 o
  -6   9   2      466.92      481.68     23.78 o
   6  -9  -2      442.37      419.16     36.04 o
  -7   9   2      189.54      214.96     27.12 o
   7  -9  -2      186.28      199.38     29.53 o
  -8   9   2       57.81       70.17     24.52 o
   8  -9  -2       48.84       46.58     25.49 o
  -9   9   2       49.73       32.46     22.70 o
   9  -9  -2       54.71       25.04     25.65 o
   9  10   2      102.71      138.15     27.86 o
  -9 -10  -2       97.67       96.77     35.89 o
   8  10   2      109.17      110.46     26.10 o
  -8 -10  -2      106.52      115.58     35.22 o
   7  10   2      178.27      200.05     27.19 o
  -7 -10  -2      179.91      202.66     38.38 o
   6  10   2      459.67      510.05     36.80 o
  -6 -10  -2      478.32      420.03     30.42 o
   5  10   2       52.45       28.12     21.94 o
  -5 -10  -2       49.95       40.40     20.92 o
   4  10   2      486.61      398.22     31.85 o
  -4 -10  -2      496.56      529.26     29.81 o
   3  10   2      243.54      177.17     22.85 o
  -3 -10  -2      203.67      246.43     24.08 o
   2  10   2      939.25      859.74     47.06 o
  -2 -10  -2     1014.17      990.86     40.12 o
   1  10   2       12.94        5.77     16.56 o
  -1 -10  -2        7.02       39.69     20.55 o
   0 -10  -2     1172.12     1332.46     49.49 o
  -1  10   2        8.13       15.45     12.20 o
   1 -10  -2       12.57       47.73     16.95 o
  -2  10   2      581.05      605.87     30.86 o
   2 -10  -2      524.84      606.11     31.07 o
  -3  10   2      320.78      306.44     17.29 o
   3 -10  -2      403.11      463.15     36.02 o
  -4  10   2      690.94      589.60     38.36 o
   4 -10  -2      694.99      732.01     45.72 o
  -5  10   2       41.74       10.20     13.15 o
   5 -10  -2       48.51       65.96     27.25 o
  -6  10   2      865.15      857.46     48.99 o
   6 -10  -2      841.21      887.30     53.18 o
  -7  10   2      224.01      245.14     28.55 o
   7 -10  -2      198.91      226.96     31.92 o
  -8  10   2      114.29      128.28     25.41 o
   8 -10  -2      118.75      137.70     29.49 o
  -9  10   2       82.77       70.35     24.47 o
   9 -10  -2       85.46      139.11     31.27 o
   8  11   2       20.67       24.15     24.32 o
  -8 -11  -2       20.36       54.22     35.76 o
   7  11   2      160.72      153.19     26.71 o
  -7 -11  -2      150.29      214.68     38.34 o
   6  11   2      446.65      503.92     38.69 o
  -6 -11  -2      479.90      559.90     49.60 o
   5  11   2       90.37       83.08     23.43 o
  -5 -11  -2       98.06      100.16     23.06 o
   4  11   2      542.84      486.36     35.76 o
  -4 -11  -2      568.12      616.07     33.22 o
   3  11   2      738.05      708.81     41.42 o
  -3 -11  -2      715.95      719.94     36.35 o
   2  11   2      362.46      324.69     27.53 o
  -2 -11  -2      334.82      391.13     27.80 o
   1  11   2      621.09      608.61     36.69 o
  -1 -11  -2      645.15      643.07     34.46 o
   0 -11  -2     1800.88     1899.42     66.13 o
  -1  11   2     1223.19     1208.32     52.96 o
   1 -11  -2     1157.08     1261.93     66.09 o
  -2  11   2      241.94      249.33     19.42 o
   2 -11  -2      257.36      231.95     32.89 o
  -3  11   2      529.34      536.22     22.83 o
   3 -11  -2      526.75      490.01     42.64 o
  -4  11   2      404.93      421.90     31.81 o
   4 -11  -2      420.82      467.94     40.16 o
  -5  11   2      120.24      107.14     22.54 o
   5 -11  -2      109.85       66.51     28.01 o
  -6  11   2      398.41      393.41     32.79 o
   6 -11  -2      373.07      466.96     40.29 o
  -7  11   2      100.16      120.19     25.17 o
   7 -11  -2      107.53      117.76     31.03 o
  -8  11   2       21.42       46.41     23.67 o
   8 -11  -2       16.38        5.79     28.75 o
   8  12   2      141.54      174.50     29.12 o
  -8 -12  -2      128.59      187.73     41.98 o
   7  12   2      129.85      126.89     26.49 o
  -7 -12  -2      124.33      133.88     40.62 o
   6  12   2      127.90      129.91     26.99 o
  -6 -12  -2      129.75      189.19     41.59 o
   5  12   2       14.40      -21.50     21.50 o
  -5 -12  -2       13.11      104.97     38.32 o
   4  12   2       51.77       19.98     20.40 o
  -4 -12  -2       42.09       66.81     23.32 o
   3  12   2      484.00      425.95     33.46 o
  -3 -12  -2      489.36      536.38     32.22 o
   2  12   2      785.50      724.98     44.16 o
  -2 -12  -2      816.70      886.37     40.77 o
   1  12   2      618.15      525.83     36.61 o
  -1 -12  -2      653.20      702.34     35.84 o
   0 -12  -2      242.31      293.88     41.86 o
  -1  12   2      311.22      349.06     23.80 o
   1 -12  -2      301.62      413.19     38.38 o
  -2  12   2      839.30      899.41     42.07 o
   2 -12  -2      786.65      848.41     55.74 o
  -3  12   2      572.82      560.35     24.50 o
   3 -12  -2      593.26      726.78     48.78 o
  -4  12   2       27.69       21.83     19.75 o
   4 -12  -2       40.03       64.46     30.53 o
  -5  12   2       19.44       13.35     20.22 o
   5 -12  -2       24.08       18.05     28.23 o
  -6  12   2       71.36       84.01     23.00 o
   6 -12  -2       79.54      114.09     31.70 o
  -7  12   2      230.17      240.94     29.07 o
   7 -12  -2      231.82      190.68     33.68 o
  -8  12   2       62.29       42.79     24.35 o
   8 -12  -2       66.98      119.43     32.18 o
   7  13   2      116.32      113.31     26.34 o
  -7 -13  -2      122.09      156.77     42.27 o
   6  13   2      225.16      255.60     30.88 o
  -6 -13  -2      200.64      263.91     45.57 o
   5  13   2      140.65      157.46     27.04 o
  -5 -13  -2      148.02       82.86     39.64 o
   4  13   2      265.83      211.17     27.28 o
  -4 -13  -2      247.70      303.42     43.05 o
   3  13   2      103.71      108.40     23.17 o
  -3 -13  -2      119.28      111.42     25.30 o
   2  13   2      506.41      457.27     35.35 o
  -2 -13  -2      510.60      602.29     35.37 o
  -1 -13  -2      174.76      128.82     36.15 o
   0 -13  -2      869.76      847.37     63.84 o
  -1  13   2      324.13      313.84     23.11 o
   1 -13  -2      294.19      308.83     37.76 o
  -2  13   2      302.66      333.93     18.75 o
   2 -13  -2      325.74      317.48     37.91 o
  -3  13   2       59.60       84.67     22.33 o
   3 -13  -2       52.88       27.01     30.48 o
  -4  13   2      194.46      187.65     25.37 o
   4 -13  -2      218.93      267.64     38.06 o
  -5  13   2      254.11      258.58     28.19 o
   5 -13  -2      224.12      208.54     36.97 o
  -6  13   2       93.23      137.81     24.60 o
   6 -13  -2      102.56       99.01     31.33 o
  -7  13   2      126.48      131.27     26.26 o
   7 -13  -2      118.55       93.78     32.40 o
   7  14   2       31.65       25.04     24.24 o
   6  14   2       40.65       59.67     26.30 o
  -6 -14  -2       34.23       39.49     40.47 o
   5  14   2      233.22      261.55     31.64 o
  -5 -14  -2      218.36      322.69     46.98 o
   4  14   2       90.91       90.53     24.41 o
  -4 -14  -2       81.72      136.94     40.77 o
   3  14   2      413.72      470.83     35.09 o
  -3 -14  -2      413.82      474.77     48.80 o
  -2 -14  -2      243.84      242.34     29.29 o
  -1 -14  -2      506.76      570.51     54.09 o
   0  14   2      213.21      252.72     22.61 o
  -1  14   2      355.97      407.34     27.47 o
  -2  14   2      176.07      168.55     26.08 o
   2 -14  -2      188.41      204.29     37.19 o
  -3  14   2      713.99      677.70     44.37 o
   3 -14  -2      701.65      812.07     55.01 o
  -4  14   2      125.41      125.91     23.83 o
   4 -14  -2      128.32       87.44     34.09 o
  -5  14   2      205.01      227.98     27.95 o
   5 -14  -2      213.62      256.91     40.12 o
  -6  14   2       55.92       80.48     24.22 o
   6 -14  -2       73.10       43.03     33.37 o
   7 -14  -2       41.94       72.19     34.28 o
   6  15   2      146.05      172.37     29.81 o
   5  15   2       76.71      122.98     28.21 o
  -5 -15  -2       70.41      140.71     43.37 o
  -4 -15  -2      139.20      185.21     43.72 o
  -3 -15  -2      146.12      132.06     40.68 o
  -1 -15  -2      112.76       67.00     40.64 o
  -2  15   2      203.28      205.72     28.23 o
  -3  15   2       67.06       57.13     22.85 o
  -4  15   2      211.28      176.60     26.62 o
   4 -15  -2      206.71      234.29     39.25 o
  -5  15   2      101.72      131.49     25.50 o
   5 -15  -2      108.27      216.13     39.68 o
   6 -15  -2      115.97      122.25     37.45 o
  -4 -16  -2       59.29       31.75     40.94 o
  -3 -16  -2      108.74       93.91     41.34 o
  -2  16   2       54.75       33.70     23.87 o
  -3  16   2      155.34      129.43     25.23 o
  -4  16   2      111.75       64.40     24.47 o
   5 -16  -2      165.67      205.76     40.77 o
  -3  17   2       46.81       84.23     24.85 o
 -12   0   3       12.25        3.88     19.36 o
  11   0   3        1.62       19.09     31.35 o
 -11   0   3        1.84        8.92     18.66 o
  10   0   3       39.86       83.99     21.13 o
   9   0   3      135.58      133.86     20.98 o
   8   0   3      617.82      620.15     29.62 o
   7   0   3       39.22       37.13     16.45 o
   6   0   3     2111.14     2018.42     63.32 o
   5   0   3     2257.34     2059.84     63.29 o
   4   0   3     1145.46     1005.27     27.56 o
   3   0   3     3108.25     3073.55     72.10 o
   2   0   3     1179.25     1127.54     28.66 o
   0   0   3        4.72        3.28      3.62 o
  -2   0   3     1979.77     2067.34     49.15 o
  -3   0   3     1617.09     1708.28     42.03 o
  -4   0   3      527.88      506.15     17.73 o
  -5   0   3     1147.27     1104.88     30.62 o
  -6   0   3      935.43      874.52     26.80 o
  -7   0   3       79.68       65.57     16.55 o
  -8   0   3      535.10      498.95     26.39 o
  -9   0   3      279.31      298.59     23.39 o
 -10   0   3       77.70      114.20     32.50 o
 -12   1   3       13.96       15.75     20.11 o
  11   1   3      137.23      116.67     34.57 o
  11  -1  -3      126.67      124.94     23.98 o
 -11  -1  -3      149.82      178.08     36.06 o
  10  -1  -3      195.82      217.68     26.58 o
  10   1   3      131.01      172.44     33.65 o
 -10  -1  -3      124.92      131.51     22.39 o
   9   1   3      375.56      359.10     25.50 o
  -9  -1  -3      363.69      369.61     25.88 o
   8   1   3      745.07      731.07     32.18 o
  -8  -1  -3      736.42      764.01     33.15 o
   7   1   3      122.03      129.80     17.25 o
  -7  -1  -3      125.03      140.47     17.97 o
   6   1   3      713.37      628.09     26.93 o
  -6  -1  -3      709.08      684.79     21.29 o
   5   1   3     1220.64     1234.12     39.03 o
  -5  -1  -3     1293.37     1126.19     30.96 o
   4   1   3     2467.84     2373.00     69.22 o
  -4  -1  -3     2368.90     2314.20     56.20 o
   3   1   3     4553.79     4451.22    123.85 o
  -3  -1  -3     4578.76     4335.90    101.11 o
   2   1   3     5332.93     5425.46    122.92 o
  -2  -1  -3     5286.75     5353.08    123.27 o
   1   1   3     2731.09     2736.36     78.42 o
  -1   1   3     2281.45     2379.40     63.45 o
   0  -1  -3       80.15       96.47      5.79 o
   0   1   3       84.84      107.67      5.49 o
  -1  -1  -3     1694.90     1768.69     42.66 o
   1  -1  -3     2989.09     3001.40    117.43 o
  -2   1   3     3967.07     4190.35    121.92 o
   2  -1  -3     4146.52     4514.92    100.72 o
  -3   1   3     3940.03     4097.72     94.24 o
   3  -1  -3     3930.67     4044.06     94.45 o
  -4   1   3     2899.32     2877.72     68.81 o
   4  -1  -3     2994.30     2915.82     69.19 o
  -5   1   3     2972.50     2764.31     65.27 o
   5  -1  -3     2810.94     2631.69     65.36 o
  -6   1   3     1447.86     1367.30     37.60 o
   6  -1  -3     1476.43     1436.00     38.25 o
  -7   1   3      235.68      251.22     19.88 o
   7  -1  -3      236.86      253.46     20.40 o
  -8   1   3      948.77     1004.83     39.06 o
   8  -1  -3      991.94     1036.58     39.45 o
  -9   1   3      212.01      214.79     21.15 o
   9  -1  -3      221.01      202.46     21.65 o
 -10   1   3      199.54      205.72     34.98 o
 -11   1   3      178.81      208.43     36.28 o
 -12   2   3        8.03       -5.71     18.73 o
  11   2   3       19.50       38.60     32.05 o
  11  -2  -3       34.37       18.53     19.87 o
 -11  -2  -3       17.64       10.83     21.52 o
  10   2   3       34.91        9.00     29.10 o
  10  -2  -3       42.86       11.44     18.33 o
 -10  -2  -3       38.13       27.47     20.44 o
   9   2   3       38.80       36.19     28.19 o
  -9  -2  -3       45.82       55.85     19.87 o
   8   2   3      263.30      285.59     21.44 o
  -8  -2  -3      298.24      262.61     22.63 o
   7   2   3      223.63      202.81     18.40 o
  -7  -2  -3      222.51      218.82     19.92 o
   6   2   3      927.87      815.30     31.48 o
  -6  -2  -3      914.73      856.42     32.94 o
   5   2   3     3961.53     3553.88    103.31 o
  -5  -2  -3     3750.31     3570.78     84.25 o
   4   2   3     4195.40     3983.48    110.99 o
  -4  -2  -3     4063.31     3812.32     90.55 o
   3   2   3     1521.04     1595.96     45.55 o
  -3  -2  -3     1514.97     1444.42     37.62 o
   2   2   3     6588.55     6826.13    184.87 o
  -2  -2  -3     6652.37     6536.66    151.87 o
   1   2   3     5231.43     5512.38    231.08 o
  -1  -2  -3     5423.70     6021.55    227.27 o
  -1   2   3     4529.21     4698.06    127.63 o
   0   2   3      138.98      116.73      9.50 o
   0  -2  -3      136.67      118.15      9.22 o
   1  -2  -3     6229.25     7296.48    288.67 o
  -2   2   3     8753.92     9362.03    339.83 o
   2  -2  -3     8438.38     8452.97    196.80 o
  -3   2   3     3079.79     3138.84     71.45 o
   3  -2  -3     3035.14     2954.14     71.78 o
  -4   2   3     3292.12     3453.54     77.27 o
   4  -2  -3     3210.64     3089.47     77.51 o
  -5   2   3     1788.65     1950.57     46.67 o
   5  -2  -3     1877.88     1745.46     46.87 o
  -6   2   3     1226.62     1220.17     41.55 o
   6  -2  -3     1248.23     1180.52     34.17 o
  -7   2   3      217.81      225.03     19.33 o
   7  -2  -3      228.77      214.23     19.35 o
  -8   2   3      189.56      183.09     19.23 o
   8  -2  -3      177.07      178.45     20.18 o
  -9   2   3       41.76       41.57     17.97 o
   9  -2  -3       37.39       37.28     18.70 o
 -10   2   3       51.48       62.42     30.92 o
 -11   2   3       32.22       36.99     31.09 o
 -12   3   3       44.44       54.68     21.89 o
  11   3   3       89.94      128.76     33.89 o
  11  -3  -3       79.90       72.93     23.02 o
 -11  -3  -3       88.00      112.44     23.04 o
  10  -3  -3       24.26       12.45     18.86 o
  10   3   3       10.76       -1.91     28.18 o
 -10  -3  -3       14.76       -2.86     19.75 o
   9   3   3      206.03      212.10     31.90 o
  -9  -3  -3      190.15      192.07     22.31 o
   8   3   3      265.28      287.63     34.04 o
  -8  -3  -3      264.85      239.15     22.11 o
   7   3   3     1015.37      931.54     36.60 o
  -7  -3  -3     1036.76     1029.05     38.53 o
   6   3   3       92.71      109.42     14.73 o
  -6  -3  -3      103.38      116.00     17.95 o
   5   3   3     1028.72      981.94     33.67 o
  -5  -3  -3     1065.84      954.86     26.95 o
   4   3   3      949.04      892.72     30.25 o
  -4  -3  -3      923.68      887.97     25.02 o
   3   3   3     2652.46     2575.36     76.48 o
  -3  -3  -3     2684.78     2716.31     63.75 o
   2   3   3     3354.48     3316.93    143.84 o
  -2  -3  -3     3347.54     3565.14     82.52 o
   1   3   3      929.65      940.28     42.94 o
  -1  -3  -3      903.89      921.58     32.14 o
   0   3   3      158.45      133.40     10.61 o
   0  -3  -3      167.36      156.27     11.31 o
  -1   3   3      736.29      680.88     32.50 o
   1  -3  -3      701.91      753.14     25.60 o
  -2   3   3     4365.15     4491.45    183.05 o
   2  -3  -3     4534.82     4727.96    130.99 o
  -3   3   3     2106.62     2154.42     52.36 o
   3  -3  -3     2119.81     2232.32     53.36 o
  -4   3   3     1660.16     1629.24     40.32 o
   4  -3  -3     1687.44     1585.80     41.21 o
  -5   3   3     1746.39     1688.74     51.94 o
   5  -3  -3     1639.21     1598.43     42.79 o
  -6   3   3      220.91      252.67     18.38 o
   6  -3  -3      201.93      170.57     15.08 o
  -7   3   3      562.56      568.55     26.56 o
   7  -3  -3      555.21      598.02     27.62 o
  -8   3   3      340.46      367.44     23.09 o
   8  -3  -3      343.21      333.19     23.48 o
  -9   3   3       90.48       81.04     18.68 o
   9  -3  -3       96.12       77.25     25.67 o
 -10   3   3       33.48       72.60     29.14 o
 -11   3   3      110.01      186.97     35.63 o
  11   4   3       88.91      101.20     32.11 o
  11  -4  -3       49.99       88.42     23.61 o
 -11  -4  -3       80.90       73.82     33.35 o
  10   4   3      102.28       59.82     27.79 o
  10  -4  -3      148.40      147.22     24.84 o
 -10  -4  -3       99.06      164.80     23.65 o
   9   4   3       85.77       69.56     29.45 o
  -9  -4  -3       74.21       89.18     20.76 o
   8   4   3      201.43      221.95     32.63 o
  -8  -4  -3      187.44      202.77     21.85 o
   7   4   3      498.71      478.29     37.65 o
  -7  -4  -3      533.17      494.39     27.23 o
   6   4   3       32.22       14.82     14.12 o
  -6  -4  -3       28.82       13.78     17.49 o
   5   4   3     2379.68     2230.02     68.26 o
  -5  -4  -3     2280.68     2309.49     71.15 o
   4   4   3     1574.30     1598.62     47.02 o
  -4  -4  -3     1462.54     1449.28     38.86 o
   3   4   3     1807.73     1685.50     51.97 o
  -3  -4  -3     1869.44     1802.28     44.46 o
   2   4   3     4845.39     4854.61    203.81 o
  -2  -4  -3     4990.44     5071.57    116.84 o
   1   4   3     4564.53     4719.36    184.41 o
  -1  -4  -3     4543.29     4503.51    106.88 o
   0   4   3      183.48      150.61     14.60 o
   0  -4  -3      189.13      155.32     12.32 o
  -1   4   3     5671.42     5676.86    218.20 o
   1  -4  -3     5432.78     5487.52    127.95 o
  -2   4   3     3843.51     3818.48    103.37 o
   2  -4  -3     3655.25     3854.16     91.48 o
  -3   4   3     1301.39     1217.78     38.90 o
   3  -4  -3     1269.72     1284.09     33.26 o
  -4   4   3     1043.52     1108.77     28.16 o
   4  -4  -3     1069.88     1001.56     29.66 o
  -5   4   3     2579.04     2557.98     76.86 o
   5  -4  -3     2690.93     2566.68     63.32 o
  -6   4   3       47.17       88.01     14.80 o
   6  -4  -3       43.36       39.01     13.47 o
  -7   4   3      415.77      401.78     23.33 o
   7  -4  -3      422.26      452.56     24.43 o
  -8   4   3      108.05      138.28     18.18 o
   8  -4  -3      112.07      123.64     26.34 o
  -9   4   3       84.91       88.31     18.83 o
   9  -4  -3       93.84       69.61     26.10 o
 -10   4   3      158.90      244.78     35.15 o
 -11   4   3       72.69      112.09     30.94 o
  11   5   3      166.62      195.09     33.96 o
  11  -5  -3      109.02      180.48     27.93 o
 -11  -5  -3      174.23      212.75     39.82 o
  10   5   3      101.54      123.79     31.31 o
  10  -5  -3      174.60      144.75     25.71 o
 -10  -5  -3      106.32      114.98     24.13 o
   9   5   3       54.23       92.59     29.75 o
  -9  -5  -3       50.23       37.63     21.37 o
   8   5   3      571.43      613.58     42.59 o
  -8  -5  -3      587.58      542.23     30.64 o
   7   5   3      781.25      715.56     48.08 o
  -7  -5  -3      771.57      803.48     35.32 o
   6   5   3      816.10      801.35     48.45 o
  -6  -5  -3      804.30      813.42     35.24 o
   5   5   3      505.04      480.03     21.91 o
  -5  -5  -3      510.97      501.64     26.84 o
   4   5   3      262.16      267.28     14.99 o
  -4  -5  -3      301.66      260.25     12.91 o
   3   5   3      785.00      707.27     23.95 o
  -3  -5  -3      719.12      642.05     21.87 o
   2   5   3     3242.17     3458.79    138.93 o
  -2  -5  -3     3222.60     3311.96     80.43 o
   1   5   3      171.80      171.07     17.31 o
  -1  -5  -3      174.88      209.36     15.17 o
   0   5   3     1435.21     1358.82     60.91 o
   0  -5  -3     1434.66     1459.61     37.76 o
  -1   5   3      364.07      392.26     20.92 o
   1  -5  -3      360.76      362.81     14.54 o
  -2   5   3     4434.34     4335.89    113.02 o
   2  -5  -3     4387.49     4147.06     86.01 o
  -3   5   3      901.82      861.91     29.05 o
   3  -5  -3      968.13      885.02     25.58 o
  -4   5   3      232.62      214.72     16.14 o
   4  -5  -3      196.88      249.42     14.67 o
  -5   5   3      806.18      798.70     31.07 o
   5  -5  -3      842.46      851.74     26.86 o
  -6   5   3      450.88      482.61     23.28 o
   6  -5  -3      444.96      429.23     23.65 o
  -7   5   3      705.07      704.21     30.79 o
   7  -5  -3      738.84      746.37     43.83 o
  -8   5   3      736.54      720.74     31.55 o
   8  -5  -3      678.68      688.24     44.70 o
  -9   5   3       67.77      110.75     19.40 o
   9  -5  -3       64.01       83.25     27.19 o
 -10   5   3      202.15      236.25     34.30 o
 -11   5   3      173.57      213.36     34.17 o
  10  -6  -3        2.12       29.58     20.81 o
  10   6   3       81.57       85.10     32.11 o
 -10  -6  -3       85.00       84.71     24.13 o
   9   6   3      128.91      153.56     29.66 o
  -9  -6  -3      115.52      148.02     24.17 o
   8   6   3      628.69      716.21     46.80 o
  -8  -6  -3      612.53      607.85     33.46 o
   7   6   3      182.13      149.69     28.32 o
  -7  -6  -3      170.03      170.98     22.44 o
   6   6   3      359.43      339.29     33.15 o
  -6  -6  -3      397.24      451.08     27.30 o
   5   6   3      140.33      156.25     25.41 o
  -5  -6  -3      177.72      161.78     21.16 o
   4   6   3      231.38      213.47     14.45 o
  -4  -6  -3      209.14      218.70     21.44 o
   3   6   3      377.91      369.71     16.55 o
  -3  -6  -3      356.38      319.35     16.53 o
   2   6   3     3606.13     3452.16     96.10 o
  -2  -6  -3     3700.03     3616.19     85.25 o
   1   6   3     7403.68     7240.80    291.58 o
  -1  -6  -3     7291.31     7269.53    168.14 o
   0   6   3      202.10      178.10     17.58 o
   0  -6  -3      201.22      204.61     14.65 o
  -1   6   3     7977.94     8158.80    285.72 o
   1  -6  -3     8025.74     7898.06    159.16 o
  -2   6   3     1889.93     1867.20     52.23 o
   2  -6  -3     1836.83     1819.18     41.51 o
  -3   6   3      815.67      751.21     35.08 o
   3  -6  -3      860.66      780.74     24.08 o
  -4   6   3      270.89      251.72     17.19 o
   4  -6  -3      309.45      324.19     16.32 o
  -5   6   3      167.59      172.00     15.90 o
   5  -6  -3      132.83      153.79     18.79 o
  -6   6   3      822.50      802.87     31.40 o
   6  -6  -3      758.86      739.21     44.22 o
  -7   6   3      172.21      170.03     17.86 o
   7  -6  -3      178.22      140.50     26.13 o
  -8   6   3      303.95      346.65     22.61 o
   8  -6  -3      310.81      249.94     30.88 o
  -9   6   3      138.82      126.44     19.92 o
   9  -6  -3      148.37      153.71     28.58 o
 -10   6   3       40.41       16.64     26.43 o
 -11  -6  -3       54.03       72.77     26.25 o
 -11   6   3       63.61      131.62     32.03 o
  10   7   3      146.41      205.24     33.22 o
  10  -7  -3       52.13       60.30     22.18 o
 -10  -7  -3      148.88      236.88     38.88 o
   9   7   3      115.02      138.07     29.84 o
  -9  -7  -3      132.11      130.51     25.08 o
   8   7   3      263.39      211.95     32.13 o
  -8  -7  -3      269.93      266.15     26.56 o
   7   7   3      137.66      130.17     27.90 o
  -7  -7  -3      121.48       86.51     22.80 o
   6   7   3      182.07      229.85     28.05 o
  -6  -7  -3      166.67      158.77     23.50 o
   5   7   3     1142.13     1111.96     57.43 o
  -5  -7  -3     1025.45     1078.09     43.22 o
   4   7   3      630.83      649.14     38.69 o
  -4  -7  -3      631.94      579.10     30.72 o
   3   7   3      994.86     1016.71     32.55 o
  -3  -7  -3      942.84      958.03     29.96 o
   2   7   3     2604.86     2765.44     74.06 o
  -2  -7  -3     2619.90     2592.07     66.55 o
   1   7   3      442.26      448.95     27.30 o
  -1  -7  -3      444.52      475.92     20.53 o
   0   7   3     1106.92     1145.87     52.31 o
   0  -7  -3     1107.23     1159.06     33.35 o
  -1   7   3      782.98      761.80     35.52 o
   1  -7  -3      805.67      809.94     26.65 o
  -2   7   3     4561.25     4502.34    121.84 o
   2  -7  -3     4480.08     4486.39     93.35 o
  -3   7   3     1719.69     1560.35     47.37 o
   3  -7  -3     1766.29     1693.51     43.44 o
  -4   7   3      783.82      737.43     42.16 o
   4  -7  -3      756.60      759.08     31.83 o
  -5   7   3     1357.83     1390.99     46.95 o
   5  -7  -3     1519.75     1463.16     67.52 o
  -6   7   3      184.70      181.77     17.01 o
   6  -7  -3      198.34      173.80     26.08 o
  -7   7   3      219.85      245.54     20.07 o
   7  -7  -3      237.27      283.85     30.05 o
  -8   7   3      396.25      436.56     25.58 o
   8  -7  -3      407.85      446.07     35.87 o
  -9   7   3      130.39      114.00     19.55 o
   9  -7  -3      118.34      104.30     28.12 o
 -10   7   3      106.76      173.85     29.90 o
  10  -8  -3       27.09       68.39     23.07 o
  10   8   3       36.68       51.29     28.03 o
 -10  -8  -3       35.04       27.64     35.76 o
   9   8   3       87.65       39.55     27.71 o
  -9  -8  -3       86.71      129.06     36.99 o
   8   8   3      235.27      202.38     31.53 o
  -8  -8  -3      217.09      228.67     27.19 o
   7   8   3      419.17      426.69     36.82 o
  -7  -8  -3      410.33      448.65     30.79 o
   6   8   3      280.00      260.85     31.29 o
  -6  -8  -3      303.06      321.39     27.12 o
   5   8   3     1225.81     1189.36     63.73 o
  -5  -8  -3     1347.00     1321.08     49.04 o
   4   8   3     1168.71     1140.36     60.62 o
  -4  -8  -3     1206.73     1249.09     47.09 o
   3   8   3     1018.21      909.47     50.01 o
  -3  -8  -3     1029.95     1076.90     41.25 o
   2   8   3     2449.37     2366.69     66.22 o
  -2  -8  -3     2397.86     2358.62     60.45 o
   1   8   3      376.11      340.86     23.95 o
  -1  -8  -3      377.64      326.55     18.47 o
   0   8   3      478.93      453.01     28.12 o
   0  -8  -3      489.49      462.04     20.27 o
  -1   8   3      179.06      219.48     17.31 o
   1  -8  -3      194.57      180.18     16.73 o
  -2   8   3     2387.67     2310.71     92.43 o
   2  -8  -3     2479.21     2437.04     61.12 o
  -3   8   3      851.32      874.39     39.47 o
   3  -8  -3      822.25      814.78     34.63 o
  -4   8   3      946.99      862.60     47.48 o
   4  -8  -3      962.71      901.07     49.28 o
  -5   8   3     1617.65     1547.01     50.04 o
   5  -8  -3     1501.81     1412.69     71.23 o
  -6   8   3      186.53      160.52     17.18 o
   6  -8  -3      192.16      221.30     27.71 o
  -7   8   3      360.06      384.99     23.09 o
   7  -8  -3      363.68      302.49     32.92 o
  -8   8   3      161.73      206.72     20.42 o
   8  -8  -3      174.73      129.93     28.79 o
  -9   8   3      165.86      180.12     28.55 o
   9  -8  -3      165.54      152.28     29.83 o
 -10   8   3       40.67       13.61     25.30 o
   9   9   3       13.21       43.29     28.38 o
  -9  -9  -3       14.77       44.78     37.13 o
  -8  -9  -3       27.76        9.24     35.35 o
   7   9   3      163.36      170.66     28.68 o
  -7  -9  -3      172.26      218.45     27.84 o
   6   9   3      354.75      319.27     32.26 o
  -6  -9  -3      318.87      345.67     29.20 o
   5   9   3      598.22      605.03     40.77 o
  -5  -9  -3      553.21      608.61     34.31 o
   4   9   3      847.09      772.39     45.96 o
  -4  -9  -3      786.80      861.45     38.60 o
   3   9   3      610.68      593.66     36.89 o
  -3  -9  -3      626.04      657.54     32.87 o
   2   9   3      187.42      191.81     22.07 o
  -2  -9  -3      194.16      192.68     23.30 o
   1   9   3      810.19      794.34     40.40 o
  -1  -9  -3      826.22      756.57     27.84 o
   0   9   3      127.51      137.74     19.53 o
   0  -9  -3      125.77      102.52     15.56 o
  -1   9   3      989.26      992.42     43.90 o
   1  -9  -3      961.54     1015.60     32.96 o
  -2   9   3      228.23      202.23     18.25 o
   2  -9  -3      217.25      250.94     18.12 o
  -3   9   3     1386.09     1340.81     59.15 o
   3  -9  -3     1370.51     1523.87     70.95 o
  -4   9   3     1412.29     1362.51     70.56 o
   4  -9  -3     1499.42     1658.82     74.16 o
  -5   9   3      911.19      910.91     35.04 o
   5  -9  -3      994.24      983.36     53.94 o
  -6   9   3      177.33      191.12     17.94 o
   6  -9  -3      200.81      184.26     29.88 o
  -7   9   3      367.44      412.29     23.61 o
   7  -9  -3      348.56      322.69     36.26 o
  -8   9   3       41.49       63.81     25.86 o
   8  -9  -3       55.08       30.14     27.88 o
  -9   9   3       29.34       44.98     25.08 o
   9  -9  -3       29.16      102.83     30.46 o
   9  10   3       45.01       32.46     27.92 o
  -9 -10  -3       50.28       96.51     39.29 o
   8  10   3       63.83       29.88     26.25 o
  -8 -10  -3       46.24      134.12     38.82 o
   7  10   3       38.99       73.67     26.10 o
  -7 -10  -3       33.68       46.67     25.41 o
   6  10   3       66.32       29.18     24.11 o
  -6 -10  -3       53.05      110.59     25.67 o
   5  10   3     1292.53     1286.93     70.35 o
  -5 -10  -3     1400.06     1514.67     55.39 o
   4  10   3     1201.10     1151.80     63.03 o
  -4 -10  -3     1298.16     1342.30     50.88 o
   3  10   3      657.16      581.83     38.38 o
  -3 -10  -3      694.46      683.03     34.70 o
   2  10   3     1627.04     1450.93     72.13 o
  -2 -10  -3     1480.71     1669.01     57.91 o
   1  10   3      298.03      264.50     23.89 o
  -1 -10  -3      243.91      225.18     25.82 o
   0  10   3      417.32      423.05     28.92 o
   0 -10  -3      415.15      411.07     26.93 o
  -1  10   3      249.47      271.12     20.27 o
   1 -10  -3      239.46      252.05     25.63 o
  -2  10   3     1889.04     2063.68     85.32 o
   2 -10  -3     2057.83     2306.83    100.85 o
  -3  10   3      915.42      861.67     31.59 o
   3 -10  -3      872.10      996.65     54.96 o
  -4  10   3      994.28      882.65     51.03 o
   4 -10  -3      944.51     1061.53     57.56 o
  -5  10   3      634.23      635.21     27.80 o
   5 -10  -3      589.56      613.21     45.59 o
  -6  10   3      117.71      137.52     17.10 o
   6 -10  -3      139.82      144.59     30.40 o
  -7  10   3       18.14       13.58     21.83 o
   7 -10  -3       23.26       -2.58     27.60 o
  -8  10   3       26.36       -2.63     24.39 o
   8 -10  -3       34.90       36.34     28.94 o
  -9  10   3       53.61       76.64     26.30 o
   9 -10  -3       47.19       76.66     30.72 o
   8  11   3      186.68      237.94     31.98 o
  -8 -11  -3      193.11      284.40     45.22 o
   7  11   3      291.74      289.89     34.44 o
  -7 -11  -3      313.48      369.30     47.11 o
   6  11   3      143.90      162.95     28.03 o
  -6 -11  -3      146.03      166.40     27.40 o
   5  11   3      147.63      172.06     28.55 o
  -5 -11  -3      154.59      160.37     26.84 o
   4  11   3      195.06      192.12     27.04 o
  -4 -11  -3      178.03      197.06     27.10 o
   3  11   3      284.29      270.81     27.66 o
  -3 -11  -3      302.62      313.86     27.73 o
   2  11   3      298.80      274.52     27.34 o
  -2 -11  -3      325.27      344.65     28.29 o
   1  11   3      316.58      300.58     25.93 o
  -1 -11  -3      294.11      301.19     28.42 o
   0 -11  -3      351.43      394.54     27.95 o
  -1  11   3      181.80      219.80     19.25 o
   1 -11  -3      178.54      197.73     25.04 o
  -2  11   3      197.10      213.47     19.33 o
   2 -11  -3      167.85      205.91     34.26 o
  -3  11   3      413.98      407.92     20.61 o
   3 -11  -3      386.95      445.57     41.55 o
  -4  11   3      396.07      391.21     32.90 o
   4 -11  -3      425.81      468.05     41.01 o
  -5  11   3      244.38      233.99     19.03 o
   5 -11  -3      244.03      346.08     37.62 o
  -6  11   3      202.15      183.05     26.41 o
   6 -11  -3      213.68      252.18     35.87 o
  -7  11   3      166.63      156.05     26.02 o
   7 -11  -3      151.58      156.62     34.61 o
  -8  11   3      281.17      337.79     34.15 o
   8 -11  -3      265.69      313.30     39.17 o
   8  12   3       16.14       46.59     26.99 o
   7  12   3       47.93       93.78     27.80 o
   6  12   3      227.59      254.56     31.72 o
  -6 -12  -3      208.58      289.93     46.89 o
   5  12   3      363.63      385.60     35.80 o
  -5 -12  -3      338.42      382.49     32.26 o
   4  12   3      219.91      253.15     30.14 o
  -4 -12  -3      230.97      279.36     29.20 o
   3  12   3      206.47      194.22     26.64 o
  -3 -12  -3      199.14      180.70     26.84 o
   2  12   3      128.64      103.48     23.56 o
  -2 -12  -3      124.41      156.47     25.67 o
  -1 -12  -3      896.74      974.46     66.13 o
   0 -12  -3       50.21       54.68     37.00 o
  -1  12   3     1349.86     1371.75     61.21 o
   1 -12  -3     1385.63     1516.04     57.65 o
  -2  12   3      216.41      204.61     20.03 o
   2 -12  -3      220.96      274.63     37.73 o
  -3  12   3      329.90      359.91     19.96 o
   3 -12  -3      345.78      377.50     42.16 o
  -4  12   3      226.33      263.24     28.27 o
   4 -12  -3      202.81      224.10     37.89 o
  -5  12   3      154.05      149.06     25.50 o
   5 -12  -3      169.62      195.46     36.58 o
  -6  12   3      204.94      233.91     28.18 o
   6 -12  -3      217.10      254.74     36.87 o
  -7 -12  -3       40.71       38.08     28.40 o
  -7  12   3       24.61       47.95     23.46 o
   7 -12  -3       24.45       47.11     32.81 o
  -8 -12  -3        3.85      -24.34     24.34 o
  -8  12   3       30.12       26.90     25.63 o
   8 -12  -3       27.50       45.43     34.26 o
   7  13   3       37.19       64.62     26.64 o
   6  13   3       87.83      136.65     28.66 o
   5  13   3       62.16       48.56     26.73 o
  -5 -13  -3       74.34       81.11     42.59 o
   4  13   3       95.13      107.82     26.30 o
  -4 -13  -3      115.96       78.92     26.71 o
   3  13   3      417.48      430.86     34.96 o
  -3 -13  -3      409.80      414.65     33.93 o
  -2 -13  -3      306.63      339.66     32.09 o
  -1 -13  -3      212.75      274.24     43.57 o
   0 -13  -3      427.02      485.88     52.96 o
  -1  13   3      118.31      136.83     18.59 o
  -2  13   3      307.67      312.34     24.47 o
   2 -13  -3      302.89      459.67     42.01 o
  -3  13   3      212.59      262.33     18.10 o
   3 -13  -3      206.13      276.72     40.62 o
  -4  13   3      228.10      179.31     26.84 o
   4 -13  -3      196.06      305.42     41.98 o
  -5  13   3      158.23      225.25     28.53 o
   5 -13  -3      128.72      216.98     39.88 o
  -6 -13  -3       83.81       56.57     28.56 o
  -6  13   3       87.30       37.38     23.02 o
   6 -13  -3       79.07      104.52     35.04 o
  -7  13   3       36.19       51.01     24.00 o
  -7 -13  -3       37.02       62.79     30.22 o
   7 -13  -3       26.27       81.08     34.59 o
   7  14   3       73.90      119.99     29.40 o
   6  14   3       94.83      106.51     28.10 o
   5  14   3      642.74      641.03     47.04 o
  -5 -14  -3      590.13      705.17     59.11 o
   4  14   3      174.55      153.75     29.23 o
  -4 -14  -3      157.69      182.16     43.90 o
  -3 -14  -3      108.51      121.38     29.29 o
  -2 -14  -3      185.06      180.87     29.70 o
  -1 -14  -3      407.12      459.80     52.55 o
   0  14   3      101.34      105.45     18.40 o
   0 -14  -3      103.16       62.77     42.33 o
  -1  14   3      486.42      481.94     30.53 o
  -2  14   3      212.82      242.95     22.48 o
  -3  14   3       66.61       74.53     24.06 o
   3 -14  -3       66.48       89.46     36.34 o
  -4  14   3      140.66      137.48     25.56 o
   4 -14  -3      144.19      164.19     40.18 o
  -5  14   3      370.94      457.94     37.19 o
   5 -14  -3      395.59      479.42     49.45 o
  -6 -14  -3       73.25       95.67     31.25 o
  -6  14   3       94.16      145.79     26.69 o
   6 -14  -3       86.25      208.08     40.92 o
   7 -14  -3       83.56       61.28     36.58 o
   6  15   3       77.98       61.58     27.97 o
  -4 -15  -3      111.87      126.61     44.81 o
  -3 -15  -3      141.56      224.10     46.06 o
  -2 -15  -3      147.31      236.10     46.67 o
  -1 -15  -3       81.04      136.48     45.63 o
   0  15   3       66.85      101.98     19.16 o
  -2  15   3      145.26      159.65     28.23 o
  -3  15   3      118.70      105.23     25.36 o
  -4  15   3       67.74      101.98     24.48 o
  -5 -15  -3      103.96      137.72     33.15 o
  -5  15   3      137.77      149.39     27.47 o
   5 -15  -3      126.87      165.86     41.46 o
   6 -15  -3       94.46      159.74     42.16 o
  -4 -16  -3      117.05      186.49     48.06 o
  -3 -16  -3       77.46      125.87     44.42 o
  -2  16   3      183.65      191.92     29.92 o
  -3  16   3      168.17      194.26     28.92 o
  -4  16   3       95.84       89.85     25.47 o
  -2  17   3       49.49       57.87     26.08 o
  11   0   4      199.08      197.49     39.08 o
 -11   0   4       40.92       73.66     21.11 o
  10   0   4      328.01      325.47     40.36 o
 -10   0   4      147.37      163.91     25.19 o
   9   0   4      324.61      449.06     42.87 o
   8   0   4      754.18      729.49     51.14 o
   7   0   4     1726.72     1664.04     82.86 o
   6   0   4      756.18      732.55     28.86 o
   5   0   4      739.61      717.12     28.19 o
   4   0   4     1488.92     1446.46     45.65 o
   3   0   4     5461.70     5459.55    155.58 o
  -2   0   4      337.11      377.85     15.36 o
   2   0   4      389.54      408.73     18.81 o
  -1   0   4       70.72       88.38      6.73 o
   0   0   4        0.72        0.22      4.10 o
   1   0   4       28.55       57.04      6.86 o
  -3   0   4     2459.78     2547.95     74.73 o
  -4   0   4     2826.69     2860.88     84.60 o
  -5   0   4      533.14      497.93     23.28 o
  -6   0   4     1631.53     1571.41     51.84 o
  -7   0   4     1068.41     1112.26     58.54 o
  -8   0   4      327.08      288.93     32.52 o
  -9   0   4      246.14      280.42     37.08 o
  11  -1  -4       87.18       72.15     21.83 o
  11   1   4       90.40       84.78     34.41 o
 -11   1   4       86.17       82.73     22.17 o
 -11  -1  -4       88.88       54.59     33.85 o
  10   1   4      112.24      154.32     36.15 o
  10  -1  -4      133.13      125.28     22.98 o
 -10  -1  -4      112.99      153.80     35.74 o
   9  -1  -4      255.77      287.80     28.38 o
   9   1   4      138.61      121.21     32.55 o
  -9  -1  -4      138.05      139.45     34.48 o
   8   1   4       99.25      153.69     32.16 o
  -8  -1  -4      100.97      117.63     30.94 o
   7   1   4      369.87      358.67     21.79 o
  -7  -1  -4      336.64      371.97     36.13 o
   6   1   4      761.02      730.29     46.56 o
  -6  -1  -4      797.53      761.62     29.31 o
   5   1   4     1088.47     1131.92     56.42 o
  -5  -1  -4     1084.62     1070.54     36.54 o
   4   1   4     2018.53     2066.89     62.81 o
  -4  -1  -4     2028.37     2021.84     62.32 o
   3   1   4    14730.33    15277.99    420.44 o
  -3  -1  -4    14723.20    14845.33    420.16 o
   2   1   4     2736.85     2794.77     83.28 o
  -2   1   4     3300.16     3378.66     96.40 o
  -2  -1  -4     2779.35     2946.03     83.56 o
   1  -1  -4      158.22      169.96      9.00 o
   1   1   4      110.90      130.19     20.77 o
  -1   1   4      210.82      205.20      7.81 o
  -1  -1  -4       50.33       63.55      7.33 o
   2  -1  -4     3864.53     3691.40    148.07 o
  -3   1   4    16715.09    17700.32    695.18 o
   3  -1  -4    16828.41    17882.63    697.00 o
  -4   1   4     1246.11     1319.56     41.70 o
   4  -1  -4     1227.10     1244.17     41.96 o
  -5   1   4     1594.13     1627.63     51.69 o
   5  -1  -4     1575.70     1587.62     51.95 o
  -6   1   4      420.81      432.20     22.98 o
   6  -1  -4      400.59      420.14     23.72 o
  -7   1   4      616.63      631.09     42.22 o
   7  -1  -4      657.13      667.22     31.22 o
  -8   1   4      145.90      128.74     30.44 o
   8  -1  -4      145.15      166.49     30.46 o
  -9   1   4      263.45      339.36     37.13 o
 -10   1   4      155.40      213.70     38.01 o
  11  -2  -4        9.15       -7.51     18.49 o
  11   2   4       10.37       46.37     33.87 o
 -11  -2  -4       12.04       16.29     32.00 o
  10   2   4      131.94      167.55     35.93 o
  10  -2  -4      194.13      189.69     25.84 o
 -10  -2  -4      131.79      111.94     34.57 o
   9   2   4      281.83      320.22     37.78 o
   9  -2  -4      325.70      342.33     28.01 o
  -9  -2  -4      294.61      327.64     39.25 o
   8   2   4      223.71      219.71     34.56 o
  -8  -2  -4      224.22      252.13     34.48 o
   7   2   4      818.03      854.16     52.88 o
  -7  -2  -4      909.81      886.63     53.40 o
   6   2   4     1602.98     1410.09     70.73 o
  -6  -2  -4     1655.17     1438.34     71.97 o
   5   2   4      916.07      841.15     47.98 o
  -5  -2  -4      884.36      819.19     30.01 o
   4   2   4     1088.76     1050.57     51.60 o
  -4  -2  -4     1014.06      913.29     32.52 o
   3   2   4     1396.89     1267.92     57.24 o
  -3  -2  -4     1344.47     1151.67     38.32 o
   2   2   4     1719.94     1768.28     53.40 o
  -2  -2  -4     1693.97     1707.46     53.23 o
  -2   2   4      393.16      410.55     20.57 o
   1   2   4      290.06      292.51     15.40 o
  -1   2   4      371.12      366.70     13.60 o
   0  -2  -4     4822.47     4920.87    138.41 o
   0   2   4     4838.12     4734.70    192.22 o
  -1  -2  -4      115.73      156.77      9.94 o
   1  -2  -4      428.61      427.73     29.12 o
   2  -2  -4     1035.30     1097.64     53.81 o
  -3   2   4     1737.23     1815.02     52.46 o
   3  -2  -4     1769.86     1636.83     52.44 o
  -4   2   4      542.67      551.78     22.52 o
   4  -2  -4      593.08      550.68     23.37 o
  -5   2   4      523.84      522.96     23.52 o
   5  -2  -4      539.67      562.04     25.37 o
  -6   2   4     1942.89     1886.71     81.95 o
   6  -2  -4     1849.50     1676.98     57.09 o
  -7   2   4      820.44      753.33     44.79 o
   7  -2  -4      732.62      680.26     32.52 o
  -8   2   4      178.45      192.33     30.83 o
   8  -2  -4      180.59      181.72     31.75 o
  -9   2   4      352.74      422.01     40.03 o
 -10   2   4      187.57      170.46     34.02 o
 -11   2   4       13.20       -4.25     32.66 o
  11   3   4       19.54       46.20     33.96 o
  11  -3  -4       40.26       23.83     19.55 o
 -11  -3  -4       21.10        3.26     32.35 o
  10   3   4       73.98       15.67     32.18 o
  10  -3  -4       39.47       45.83     19.85 o
 -10  -3  -4       80.52      127.61     34.11 o
   9  -3  -4      105.32       90.78     20.96 o
   9   3   4       71.73       90.07     31.03 o
  -9  -3  -4       85.41       93.98     32.05 o
   8   3   4       89.79       86.31     28.64 o
   8  -3  -4      204.72      171.37     23.07 o
  -8  -3  -4       85.28       97.94     30.01 o
   7   3   4      195.61      150.34     30.48 o
  -7  -3  -4      194.26      211.58     32.00 o
   6   3   4     1111.57     1191.48     60.38 o
  -6  -3  -4     1047.45     1086.85     61.58 o
   5   3   4      458.29      371.34     33.29 o
  -5  -3  -4      479.00      493.72     19.98 o
   4   3   4     2860.41     2709.15    121.73 o
  -4  -3  -4     2879.66     2924.39     84.36 o
   3   3   4     1974.46     1992.73     86.84 o
  -3  -3  -4     2006.32     1971.38     60.00 o
   2   3   4      231.63      204.16     22.26 o
  -2   3   4      325.11      320.55     12.80 o
  -2  -3  -4      201.02      204.53     15.12 o
   1   3   4     3816.00     3961.10    115.24 o
  -1  -3  -4     3892.73     4193.19    162.50 o
  -1   3   4     2454.39     2540.66     71.13 o
   0   3   4     8996.25     8911.81    376.09 o
   0  -3  -4     9362.00    10309.47    378.87 o
   1  -3  -4     3806.45     4280.17    174.21 o
   2  -3  -4      378.76      411.37     31.53 o
  -3   3   4     2008.25     1907.30     81.17 o
   3  -3  -4     2006.26     2012.30     59.97 o
  -4   3   4     3206.06     3244.16     77.29 o
   4  -3  -4     3266.10     3311.05     96.54 o
  -5   3   4      694.11      788.96     40.79 o
   5  -3  -4      656.71      621.00     27.95 o
  -6   3   4     1735.55     1779.54     56.37 o
   6  -3  -4     1778.01     1704.62     57.52 o
  -7   3   4      250.31      232.67     30.44 o
   7  -3  -4      284.88      300.32     23.30 o
  -8   3   4      196.06      172.46     30.44 o
  -9   3   4      135.02      124.59     30.72 o
 -10   3   4       71.68       98.05     31.18 o
 -11   3   4       44.13       47.98     33.52 o
  11   4   4       83.16      159.18     36.50 o
  11  -4  -4       29.46       17.12     21.11 o
 -11  -4  -4       83.86       91.59     37.45 o
  10   4   4      137.05      104.67     32.72 o
  10  -4  -4      233.16      203.94     27.08 o
 -10  -4  -4      114.32      136.63     35.48 o
   9   4   4      272.07      247.31     34.56 o
   9  -4  -4      445.72      428.23     31.53 o
  -9  -4  -4      249.91      287.45     37.80 o
   8  -4  -4      116.47      131.14     21.50 o
   8   4   4      616.07      660.97     46.98 o
  -8  -4  -4      605.82      546.77     46.00 o
   7   4   4      362.45      350.40     34.80 o
  -7  -4  -4      366.86      329.48     36.69 o
   6   4   4     1294.26     1174.06     65.42 o
  -6  -4  -4     1367.31     1425.32     70.06 o
   5   4   4      394.10      376.33     33.35 o
  -5  -4  -4      416.39      463.95     37.97 o
   4   4   4      878.53      819.75     46.89 o
  -4  -4  -4      949.98      834.22     30.33 o
   3   4   4      293.10      279.28     25.78 o
  -3  -4  -4      249.68      295.37     16.68 o
   2   4   4      717.67      705.10     38.56 o
  -2  -4  -4      671.52      737.15     24.09 o
   1   4   4     1079.97     1083.38     49.67 o
  -1  -4  -4     1013.57     1119.62     51.60 o
   0   4   4       87.63      119.36     11.09 o
   0  -4  -4       84.55      145.55     22.07 o
  -1   4   4      887.50      913.70     42.64 o
   1  -4  -4      938.62      999.41     49.64 o
  -2   4   4      714.88      776.38     36.86 o
   2  -4  -4      772.05      810.55     34.72 o
  -3   4   4      447.95      482.54     25.36 o
   3  -4  -4      497.55      509.17     36.35 o
  -4   4   4      491.09      447.89     16.08 o
   4  -4  -4      445.28      453.05     21.94 o
  -5   4   4      592.89      586.30     24.93 o
   5  -4  -4      566.61      567.10     26.06 o
  -6   4   4      836.32      808.66     30.81 o
   6  -4  -4      764.18      696.81     32.59 o
  -7   4   4      587.30      604.57     41.83 o
   7  -4  -4      542.87      549.74     46.22 o
  -8   4   4      350.97      397.51     35.22 o
  -9   4   4      444.85      370.88     37.21 o
 -10   4   4      212.90      180.72     34.24 o
 -11   4   4       60.06      131.04     32.94 o
  11  -5  -4       49.87       37.65     21.48 o
  11   5   4       25.01       36.39     32.01 o
 -11  -5  -4       27.77        9.72     37.47 o
  10  -5  -4       30.31       51.88     21.18 o
  10   5   4       47.66       69.59     30.46 o
 -10  -5  -4       52.98       64.10     36.76 o
   9  -5  -4      151.33      153.62     24.41 o
   9   5   4       74.73       95.58     31.74 o
  -9  -5  -4       88.22       42.66     32.94 o
   8   5   4      114.07      195.74     32.87 o
   8  -5  -4       18.85       38.73     19.14 o
  -8  -5  -4      111.22      140.19     35.17 o
   7  -5  -4      280.78      237.94     26.38 o
   7   5   4      187.44      198.21     31.09 o
  -7  -5  -4      198.67      238.20     35.93 o
   6   5   4      578.81      536.59     41.10 o
  -6  -5  -4      544.96      608.15     44.61 o
   5   5   4      171.78      172.26     28.08 o
  -5  -5  -4      164.10      189.66     31.20 o
   4   5   4      478.26      466.79     33.87 o
  -4  -5  -4      445.03      495.99     22.57 o
   3   5   4      312.09      231.11     26.02 o
  -3  -5  -4      310.44      340.33     18.85 o
   2   5   4     1461.83     1586.13     66.70 o
  -2  -5  -4     1479.79     1431.68     40.12 o
   1   5   4     4365.80     4343.03    177.34 o
  -1  -5  -4     4366.94     4368.99    127.15 o
   0  -5  -4    18147.64    18548.43    418.68 o
  -1   5   4     3218.11     3083.03     91.78 o
   1  -5  -4     3206.43     3418.55     98.27 o
  -2   5   4     2335.04     2205.28     89.16 o
   2  -5  -4     2197.12     2130.10     70.22 o
  -3   5   4      283.05      275.96     18.55 o
   3  -5  -4      350.38      350.92     31.63 o
  -4   5   4      795.52      791.41     30.79 o
   4  -5  -4      885.35      862.39     31.51 o
  -5   5   4      280.06      273.68     19.18 o
   5  -5  -4      283.45      241.63     34.61 o
  -6   5   4      812.63      829.30     32.74 o
   6  -5  -4      854.96      853.93     54.05 o
  -7   5   4      336.11      342.65     33.41 o
  -8   5   4       65.29       89.63     27.40 o
  -9   5   4      178.19      228.54     33.57 o
 -10   5   4       47.57       73.16     30.88 o
 -11   5   4       54.93       72.97     32.46 o
  10   6   4      181.53      208.13     35.80 o
  10  -6  -4      106.49      143.18     25.36 o
 -10  -6  -4      172.15      247.07     41.25 o
   9  -6  -4      236.80      256.41     29.07 o
   9   6   4      617.76      638.68     49.08 o
  -9  -6  -4      594.05      666.28     53.31 o
   8  -6  -4       68.19       81.84     21.13 o
   8   6   4       93.64       85.49     29.44 o
  -8  -6  -4       91.52      117.13     34.39 o
   7   6   4      393.60      403.32     38.56 o
   7  -6  -4       50.25       61.84     19.66 o
  -7  -6  -4      373.44      417.80     41.03 o
   6   6   4      164.32      151.82     29.47 o
  -6  -6  -4      161.14      146.63     32.50 o
   5   6   4      512.71      448.06     37.21 o
  -5  -6  -4      558.29      599.02     42.85 o
   4   6   4      146.93      121.57     24.74 o
  -4  -6  -4      156.05      159.44     30.25 o
   3   6   4      423.82      394.49     30.25 o
  -3  -6  -4      476.01      442.64     21.98 o
   2   6   4     1646.46     1590.55     72.80 o
  -2  -6  -4     1567.62     1633.12     44.20 o
   1   6   4      549.25      492.98     29.07 o
  -1  -6  -4      532.97      535.48     25.78 o
   0   6   4     1784.31     1847.80     78.81 o
   0  -6  -4     1756.34     1894.08     48.56 o
  -1   6   4      621.23      595.42     21.53 o
   1  -6  -4      662.20      616.94     22.70 o
  -2   6   4     1467.46     1426.41     64.07 o
   2  -6  -4     1557.97     1563.37     42.14 o
  -3   6   4      333.06      318.31     19.22 o
   3  -6  -4      279.07      283.33     16.95 o
  -4   6   4      147.79      118.12     15.02 o
   4  -6  -4      125.19       80.02     29.60 o
  -5   6   4      289.84      274.11     18.96 o
   5  -6  -4      265.02      249.81     35.82 o
  -6   6   4      256.04      248.14     19.27 o
   6  -6  -4      258.50      219.78     36.95 o
  -7   6   4      201.75      223.27     19.70 o
  -8   6   4      101.15       83.38     28.56 o
  -9   6   4      452.64      514.39     40.40 o
 -10   6   4      154.67      134.61     30.57 o
 -11   6   4       24.83       59.93     31.63 o
 -11  -6  -4       20.58       25.24     25.47 o
  10   7   4       29.36       43.20     32.81 o
  10  -7  -4       32.03       34.93     21.63 o
 -10  -7  -4       31.14       58.65     37.13 o
   9  -7  -4       32.28       15.47     19.36 o
   9   7   4       63.88       53.59     30.20 o
  -9  -7  -4       65.79       54.25     36.02 o
   8  -7  -4      361.90      363.75     30.96 o
   8   7   4      203.15      234.19     32.72 o
  -8  -7  -4      208.48      186.37     37.88 o
   7   7   4      543.22      577.77     43.81 o
   7  -7  -4      302.63      326.49     31.35 o
  -7  -7  -4      552.71      561.33     48.23 o
   6   7   4      340.82      334.19     33.74 o
   6  -7  -4      478.32      469.55     32.85 o
  -6  -7  -4      336.42      270.05     37.93 o
   5   7   4       80.28      131.58     26.88 o
  -5  -7  -4       72.14        1.50     29.92 o
   4   7   4      414.49      415.71     33.26 o
  -4  -7  -4      371.17      457.63     40.01 o
   3   7   4      641.19      615.57     37.62 o
  -3  -7  -4      670.22      600.99     27.03 o
   2   7   4      896.70      818.45     26.97 o
  -2  -7  -4      923.45      934.06     29.01 o
   1   7   4     3466.75     3307.62    142.64 o
  -1  -7  -4     3481.81     3521.50     85.03 o
   0   7   4     9575.44     9614.33    393.97 o
   0  -7  -4     9453.19     9953.82    226.74 o
  -1   7   4     3034.99     3103.25     85.60 o
   1  -7  -4     2991.82     3094.59     76.64 o
  -2   7   4      892.82      860.35     29.07 o
   2  -7  -4      911.39      940.70     30.40 o
  -3   7   4      537.77      489.94     19.48 o
   3  -7  -4      529.00      558.23     41.49 o
  -4   7   4      521.03      560.22     35.26 o
   4  -7  -4      515.50      447.39     41.51 o
  -5   7   4       67.03       74.40     15.06 o
   5  -7  -4       70.06      100.72     32.65 o
  -6   7   4      556.67      560.31     26.56 o
  -7   7   4      485.58      485.12     25.84 o
  -8   7   4      393.03      392.86     36.78 o
  -9   7   4       49.98       29.44     26.30 o
 -10   7   4       39.18        6.70     27.53 o
  10  -8  -4      162.84      163.23     27.49 o
  10   8   4      200.11      252.78     37.39 o
   9  -8  -4       36.57       21.50     20.24 o
   9   8   4      142.78      147.78     31.98 o
  -9  -8  -4      151.94      112.01     39.45 o
   8   8   4      288.26      305.08     37.15 o
   8  -8  -4       37.11       62.75     20.66 o
  -8  -8  -4      288.13      292.71     43.05 o
   7  -8  -4       75.74       66.09     20.77 o
   7   8   4      139.21      142.67     30.33 o
  -7  -8  -4      148.15      167.20     36.50 o
   6  -8  -4      191.45      215.03     25.99 o
   6   8   4      343.48      313.56     33.46 o
  -6  -8  -4      307.84      297.89     40.36 o
   5   8   4      408.65      447.70     36.52 o
  -5  -8  -4      402.34      444.57     42.66 o
   4   8   4     1385.06     1226.02     64.36 o
  -4  -8  -4     1433.63     1370.62     70.91 o
   3   8   4     1228.59     1234.25     62.32 o
  -3  -8  -4     1259.05     1307.29     68.33 o
   2   8   4     1398.01     1271.27     62.45 o
  -2  -8  -4     1477.62     1390.60     39.51 o
   1   8   4      222.54      238.72     22.11 o
  -1  -8  -4      244.63      232.08     18.33 o
   0   8   4      436.89      384.31     26.52 o
   0  -8  -4      442.01      490.75     21.18 o
  -1   8   4      186.68      184.97     12.93 o
   1  -8  -4      160.35      185.52     17.49 o
  -2   8   4      787.77      825.37     27.58 o
   2  -8  -4      723.51      786.45     29.75 o
  -3   8   4      571.58      611.13     31.63 o
   3  -8  -4      557.73      533.73     44.24 o
  -4   8   4      957.26      891.27     47.95 o
   4  -8  -4      924.94      834.35     54.74 o
  -5   8   4      288.65      314.71     19.96 o
   5  -8  -4      290.65      257.75     38.65 o
  -6   8   4      286.38      298.70     21.00 o
  -7   8   4      110.27      121.16     18.20 o
  -8   8   4      161.87      235.42     31.68 o
  -9   8   4      106.43      165.77     29.53 o
 -10  -8  -4      128.71      109.51     28.99 o
 -10   8   4      237.49      272.09     35.13 o
   9   9   4       43.41       43.57     29.58 o
   9  -9  -4        4.50       -6.62     20.40 o
   8  -9  -4       31.83       13.97     20.25 o
   8   9   4       30.20       29.29     29.38 o
  -8  -9  -4       36.54       92.43     39.03 o
   7   9   4      151.19      155.88     30.29 o
   7  -9  -4       33.20       14.78     20.20 o
  -7  -9  -4      145.97      103.24     38.71 o
   6  -9  -4      272.78      294.88     31.20 o
   6   9   4      407.72      350.79     36.78 o
  -6  -9  -4      425.33      550.30     45.80 o
   5   9   4      512.91      480.18     37.17 o
   5  -9  -4      978.40     1012.78     53.75 o
  -5  -9  -4      479.36      486.97     45.24 o
   4   9   4      621.54      584.09     41.29 o
  -4  -9  -4      607.27      719.23     49.26 o
   3   9   4     2839.33     2852.10    122.99 o
  -3  -9  -4     2834.90     2816.06    128.54 o
   2   9   4      202.47      186.93     23.43 o
  -2  -9  -4      200.60      233.99     19.44 o
   1   9   4      883.65      909.15     44.81 o
  -1  -9  -4      836.83      846.66     30.81 o
   0   9   4      721.52      676.67     35.93 o
   0  -9  -4      665.26      656.24     25.89 o
  -1   9   4      815.39      893.09     39.79 o
   1  -9  -4      787.23      833.01     30.42 o
  -2   9   4      322.85      282.44     15.53 o
   2  -9  -4      357.48      333.37     21.59 o
  -3   9   4     3559.35     3310.27    126.22 o
   3  -9  -4     3528.28     3294.95    144.51 o
  -4   9   4      694.87      687.24     42.01 o
   4  -9  -4      700.14      650.98     49.17 o
  -5   9   4      968.65      948.38     35.97 o
  -6   9   4      388.43      386.81     23.00 o
  -7   9   4       82.23       84.84     17.64 o
  -8   9   4       47.83       54.53     27.21 o
  -9  -9  -4       45.45       52.18     26.95 o
  -9   9   4       22.65        6.34     25.06 o
   9  10   4       79.73       88.36     31.63 o
   9 -10  -4       96.53      123.76     27.01 o
   8  10   4       39.59        6.27     28.58 o
   8 -10  -4        2.82      -20.11     20.11 o
   7  10   4      170.50      232.10     32.14 o
   7 -10  -4      365.30      387.33     36.61 o
  -7 -10  -4      160.90      170.98     41.12 o
   6 -10  -4      252.76      300.28     32.39 o
   6  10   4      416.64      453.73     38.19 o
  -6 -10  -4      442.43      327.25     44.83 o
   5  10   4      464.05      400.22     36.35 o
   5 -10  -4      168.53      280.64     31.24 o
  -5 -10  -4      433.54      472.48     45.26 o
   4  10   4      484.48      513.61     38.21 o
   4 -10  -4      435.46      473.95     36.37 o
  -4 -10  -4      525.97      485.39     44.24 o
   3  10   4      681.22      639.33     41.20 o
  -3 -10  -4      714.33      656.43     48.86 o
   2  10   4     1076.82     1120.47     56.26 o
  -2 -10  -4     1173.26     1130.01     44.11 o
   1  10   4       83.78      111.48     21.29 o
  -1 -10  -4      107.06       56.42     18.40 o
   0 -10  -4      782.74      689.46     27.43 o
  -1  10   4       99.30      100.81     16.16 o
   1 -10  -4       70.88       94.63     18.49 o
  -2  10   4     1586.25     1487.08     63.60 o
   2 -10  -4     1486.88     1555.90     54.81 o
  -3  10   4      345.59      386.46     25.10 o
   3 -10  -4      319.61      345.65     27.97 o
  -4  10   4      603.25      596.59     39.45 o
  -5  10   4      302.70      332.24     21.22 o
  -6  10   4      406.97      430.36     24.26 o
  -7  10   4      341.54      344.70     23.13 o
  -8  10   4       20.25       57.54     26.73 o
  -8 -10  -4       43.60       71.95     26.97 o
  -9 -10  -4       24.09       25.04     25.54 o
  -9  10   4      115.27      131.77     28.73 o
   8 -11  -4       16.91       56.39     26.10 o
   8  11   4       24.43       25.75     29.90 o
   7 -11  -4       93.46       33.35     23.82 o
   7  11   4       46.08       36.61     28.42 o
   6  11   4      144.88      179.57     30.75 o
   6 -11  -4       45.05       88.75     25.93 o
  -6 -11  -4      144.51      178.94     39.64 o
   5  11   4      222.71      263.98     32.70 o
   5 -11  -4       41.70       45.02     24.48 o
  -5 -11  -4      226.13      182.79     39.19 o
   4 -11  -4       91.98       87.42     24.74 o
   4  11   4      712.96      692.41     45.50 o
  -4 -11  -4      701.20      670.30     51.86 o
   3  11   4     1076.49     1023.34     57.07 o
  -3 -11  -4     1094.05     1167.88     66.70 o
   2  11   4      660.81      597.17     40.51 o
  -2 -11  -4      649.14      756.80     38.32 o
  -1 -11  -4      105.46       81.54     36.87 o
   0 -11  -4      231.10      267.75     42.18 o
  -1  11   4      125.80      122.99     17.14 o
   1 -11  -4      109.67       69.93     23.83 o
  -2  11   4      857.57      854.12     43.22 o
   2 -11  -4      881.32     1083.08     59.69 o
  -3  11   4     1038.52      928.05     45.43 o
   3 -11  -4     1035.67     1033.39     59.97 o
  -4  11   4      356.83      353.70     31.38 o
  -5  11   4      128.85      118.71     17.03 o
  -6  11   4       84.84       70.24     17.01 o
  -7 -11  -4        2.52       10.55     25.37 o
  -7  11   4      105.18       48.56     24.63 o
  -8 -11  -4       20.32       29.71     26.88 o
  -8  11   4       30.92       62.23     27.06 o
   8 -12  -4       82.77       33.89     25.32 o
   8  12   4       78.98       79.39     31.29 o
   7  12   4      250.00      306.03     36.15 o
   7 -12  -4      278.50      303.49     36.69 o
   6  12   4      104.62       89.09     28.66 o
   6 -12  -4      166.72      212.14     33.03 o
   5  12   4       67.81       65.64     27.99 o
   5 -12  -4       72.03       24.37     23.91 o
  -5 -12  -4       65.15       40.38     36.52 o
   4  12   4      140.49      143.55     29.75 o
  -4 -12  -4      116.87      116.54     37.43 o
   3  12   4      175.99      149.39     27.84 o
  -3 -12  -4      165.50      204.68     39.10 o
  -2 -12  -4      275.54      294.03     30.62 o
  -1 -12  -4      400.47      554.19     53.36 o
   0 -12  -4      170.28      129.69     41.81 o
  -1  12   4      271.18      323.45     24.84 o
   1 -12  -4      281.28      392.65     49.78 o
  -2  12   4      167.62      212.44     20.55 o
   2 -12  -4      173.30      184.28     37.52 o
  -3  12   4      327.41      422.85     27.77 o
   3 -12  -4      326.14      422.37     44.92 o
  -4  12   4       78.06      126.26     25.88 o
   4 -12  -4       85.45       57.24     34.93 o
  -5  12   4       85.60      112.26     17.47 o
  -6 -12  -4       35.60       55.13     28.55 o
  -6  12   4      167.07      168.18     27.36 o
  -7  12   4      316.49      356.07     34.07 o
  -7 -12  -4      125.35      171.72     34.57 o
  -8  12   4       95.40      122.01     28.10 o
  -8 -12  -4       47.37       41.05     28.55 o
   7 -13  -4      201.52      142.25     30.96 o
   7  13   4       89.24       77.98     30.09 o
   6 -13  -4       46.23       50.17     27.03 o
   6  13   4      174.73      181.35     31.92 o
   5  13   4      213.95      289.80     34.54 o
   5 -13  -4      282.59      323.93     38.38 o
   4  13   4      215.44      242.54     33.46 o
  -4 -13  -4      211.88      204.31     42.75 o
  -3 -13  -4      249.55      225.99     41.53 o
  -2 -13  -4      355.97      375.46     34.15 o
  -1 -13  -4      229.40      247.14     44.63 o
   0  13   4      788.03      803.31     41.53 o
   0 -13  -4      826.05      875.34     66.35 o
  -1  13   4      140.67      149.20     20.40 o
   1 -13  -4      119.11      142.10     45.26 o
  -2  13   4      486.43      493.74     30.62 o
  -3  13   4      347.82      364.22     20.89 o
   3 -13  -4      297.98      389.96     47.22 o
  -4  13   4       97.86      131.08     26.67 o
   4 -13  -4       97.78      119.51     40.27 o
  -5 -13  -4       94.02      106.36     27.71 o
  -5  13   4      352.58      370.86     33.20 o
  -6  13   4      115.41      173.11     27.90 o
  -6 -13  -4      135.48       78.65     29.73 o
  -7 -13  -4        0.16       -0.48     26.41 o
  -7  13   4      203.05      218.63     30.22 o
   7 -14  -4       78.45       80.98     28.88 o
   7  14   4       65.18      102.37     31.46 o
   6 -14  -4       66.37       45.68     29.77 o
   6  14   4      173.89      153.75     31.42 o
  -3 -14  -4       84.66      116.82     42.22 o
  -2 -14  -4      251.65      379.43     51.49 o
  -1 -14  -4      271.73      292.97     47.60 o
   0  14   4      124.74      141.41     20.76 o
   0 -14  -4      123.63      256.77     48.67 o
  -1  14   4      220.35      280.30     24.48 o
  -2  14   4      111.14      119.64     19.25 o
  -3  14   4      158.01      167.57     17.05 o
  -4 -14  -4      120.65      106.04     29.73 o
  -4  14   4       76.08       54.85     24.76 o
  -5 -14  -4        7.75       25.84     25.78 o
  -5  14   4      163.26      118.75     27.19 o
   5 -14  -4      156.32      175.54     44.18 o
  -6 -14  -4      135.68      102.24     29.81 o
  -6  14   4      114.99      164.12     28.29 o
   6 -15  -4      160.97      124.03     34.57 o
  -2 -15  -4       80.23      187.64     45.85 o
  -1 -15  -4      310.89      312.30     51.86 o
   0  15   4      242.82      276.17     25.36 o
   0 -15  -4      250.61      321.22     53.44 o
  -1  15   4      230.01      332.43     26.28 o
  -3 -15  -4       85.81       96.43     30.16 o
  -3  15   4       61.76       60.73     24.63 o
  -4  15   4      199.41      199.41     29.45 o
  -4 -15  -4       51.36       25.47     26.45 o
  -5 -15  -4       55.94       39.19     28.12 o
  -5  15   4       41.43        6.73     24.93 o
  -1 -16  -4      152.08      231.63     53.57 o
   0  16   4       21.88       20.77     19.38 o
   1  16   4       80.86       67.29     15.40 o
  -2 -16  -4       13.34        6.84     26.34 o
  -2  16   4       86.36       91.09     28.82 o
  -3 -16  -4       54.34       74.95     30.05 o
  -3  16   4       27.99       30.25     25.78 o
  -4 -16  -4       38.12       27.40     27.23 o
  -2  17   4      104.96      154.49     31.11 o
 -11   0   5       41.82       68.31     21.79 o
  10   0   5       35.90       20.85     35.39 o
 -10   0   5       27.73       11.39     18.49 o
   9   0   5      122.03      111.72     35.20 o
  -9   0   5      189.78      215.85     26.34 o
   8   0   5      174.36      227.66     35.87 o
   6   0   5      319.73      304.90     20.50 o
   5   0   5      833.85      841.47     31.37 o
   4   0   5     1513.85     1340.63     43.20 o
   3   0   5      651.29      599.34     24.85 o
  -3   0   5      136.20      120.19      8.37 o
   2   0   5     5510.68     5293.00    150.61 o
  -2   0   5     3093.44     3157.74     74.29 o
  -1   0   5       10.11       19.48      5.86 o
   0   0   5      114.06      140.76      7.38 o
   1   0   5      118.04      155.12      9.29 o
  -4   0   5     3370.17     3234.91     95.12 o
  -5   0   5     1707.10     1743.52     55.94 o
  -6   0   5      229.81      249.20     21.02 o
   7   0   5        2.62        3.56     16.14 o
  -7   0   5       60.88       94.37     28.69 o
  -8   0   5      388.62      485.26     40.19 o
  11   0   5       22.91       12.46     24.17 o
  11  -1  -5        7.57       16.93     19.42 o
 -11   1   5       13.55       -9.66     18.55 o
  10  -1  -5       18.67       27.99     19.10 o
  10   1   5       57.25       68.05     34.87 o
 -10   1   5       20.03      -15.75     15.75 o
   9  -1  -5       51.41       61.82     20.66 o
   9   1   5      383.70      331.85     42.72 o
  -9  -1  -5      379.75      466.94     44.63 o
   8   1   5      395.54      405.30     41.55 o
  -8  -1  -5      417.10      426.00     42.75 o
   7   1   5       20.71       63.96     31.51 o
  -7  -1  -5       18.12      -28.90     28.90 o
   6   1   5      229.96      187.08     18.49 o
  -6  -1  -5      246.67      261.76     18.23 o
   5   1   5     2381.90     2288.14     68.72 o
  -5  -1  -5     2159.77     2116.73     68.09 o
   4   1   5     4384.72     4393.89    124.14 o
  -4  -1  -5     4286.79     4138.68    123.53 o
   3   1   5      268.35      279.80     17.68 o
  -3   1   5       95.72      123.98      8.63 o
  -3  -1  -5      268.34      281.01     16.64 o
   2  -1  -5       47.57       55.92      7.72 o
   2   1   5     2045.26     1861.63     79.16 o
  -2   1   5       55.36       64.83      8.59 o
  -2  -1  -5     2017.54     1891.14     78.52 o
   1  -1  -5     3470.99     3526.80     81.39 o
  -1   1   5     3328.81     3477.13     78.57 o
   0  -1  -5      179.75      218.96     13.06 o
   0   1   5      180.31      193.07      8.18 o
  -1  -1  -5     2905.56     3063.68     59.17 o
   1   1   5     2736.72     2887.16     86.70 o
   3  -1  -5      200.50      209.00     18.36 o
  -4   1   5     2208.62     2250.41     69.41 o
   4  -1  -5     2268.08     2361.11     70.22 o
  -5   1   5     1140.13     1246.36     41.96 o
   5  -1  -5     1256.80     1183.98     42.18 o
  -6   1   5      315.28      299.35     21.40 o
   6  -1  -5      309.02      291.88     22.61 o
  -7   1   5       34.59       47.26     26.90 o
   7  -1  -5       40.15       30.85     20.64 o
  -8   1   5      308.24      310.74     36.54 o
   8  -1  -5      289.90      352.85     37.75 o
  -9   1   5      210.37      217.24     34.22 o
 -10  -1  -5       53.92       43.53     23.83 o
 -11  -1  -5      157.15      167.08     30.83 o
  11   1   5      163.30      176.60     30.75 o
  11  -2  -5       19.39       24.97     19.81 o
 -11   2   5       18.33       -8.51     19.16 o
  10  -2  -5       11.04       21.03     18.20 o
  10   2   5       67.49      122.48     36.63 o
 -10   2   5       13.17       33.35     14.67 o
   9   2   5       86.20       87.14     34.04 o
   9  -2  -5      160.76      157.96     24.04 o
  -9  -2  -5       91.92       55.76     34.50 o
   8   2   5      163.03      149.37     32.85 o
   8  -2  -5      212.39      239.98     25.99 o
  -8  -2  -5      150.37      160.31     34.78 o
   7   2   5      210.30      235.92     34.24 o
  -7  -2  -5      188.35      150.85     32.79 o
   6   2   5       56.31       48.02     16.21 o
  -6  -2  -5       55.07       68.37     29.66 o
   5   2   5     1437.03     1451.23     47.37 o
  -5  -2  -5     1540.94     1414.54     46.43 o
   4   2   5     3839.86     4104.22    114.59 o
  -4  -2  -5     3990.70     3765.87    114.02 o
   3   2   5      573.21      618.05     25.00 o
  -3   2   5      308.16      323.78     14.50 o
  -3  -2  -5      541.37      577.39     23.96 o
   2   2   5     4973.08     5126.90    144.46 o
   2  -2  -5     5345.25     5449.91    127.59 o
  -2  -2  -5     4915.22     4951.49    201.34 o
  -2   2   5     5647.82     5714.26    219.04 o
   1   2   5     3482.00     3350.65    135.39 o
   1  -2  -5     2186.00     2209.68     52.49 o
  -1   2   5     2132.03     2150.25     60.36 o
   0  -2  -5      169.12      156.23      8.31 o
   0   2   5      160.52      179.73      7.96 o
  -1  -2  -5     2508.75     2574.97     61.78 o
   3  -2  -5      495.81      559.33     21.83 o
  -4   2   5     8494.82     8338.64    228.55 o
   4  -2  -5     8041.50     7828.32    228.80 o
  -5   2   5     3041.99     2938.13     87.14 o
   5  -2  -5     2846.64     2903.05     87.90 o
  -6   2   5       27.12       32.96     24.47 o
   6  -2  -5       25.58       31.48     19.07 o
  -7   2   5      368.45      380.74     35.06 o
   7  -2  -5      413.85      392.41     26.82 o
  -8   2   5      219.04      254.54     33.48 o
  -9   2   5      180.81      218.56     36.24 o
 -10  -2  -5       66.39       53.70     16.30 o
 -11  -2  -5       52.74       56.85     24.60 o
  11   2   5       47.07       56.85     27.12 o
  11  -3  -5       99.03      105.36     23.46 o
 -11   3   5      108.18      110.88     18.20 o
  10  -3  -5       96.17       99.74     21.57 o
 -10   3   5       93.02       98.70     17.40 o
   9  -3  -5       60.45      109.27     21.50 o
   9   3   5      104.68       45.89     32.98 o
  -9  -3  -5       90.97       54.50     33.46 o
   8   3   5      476.91      463.38     42.51 o
  -8  -3  -5      467.38      439.49     42.53 o
   7   3   5     1000.73     1016.25     59.82 o
  -7  -3  -5     1031.44     1034.09     61.71 o
   6   3   5      200.47      213.99     31.83 o
  -6  -3  -5      174.41      200.06     32.83 o
   5   3   5     2589.88     2507.92    109.38 o
  -5  -3  -5     2496.55     2380.77     73.90 o
   4   3   5     2785.80     2630.13    110.90 o
  -4  -3  -5     2567.40     2475.31     75.96 o
   3   3   5     3197.92     3197.51    133.88 o
  -3  -3  -5     3257.33     3155.28     93.39 o
  -3   3   5     1625.76     1594.63     47.71 o
   2   3   5     2923.22     2944.40     84.90 o
  -2   3   5      816.39      763.66     24.04 o
  -2  -3  -5     2895.56     2745.41    117.21 o
   1   3   5     2478.37     2526.24     76.23 o
  -1  -3  -5     2628.85     2763.52    108.45 o
  -1   3   5     1427.93     1531.08     44.48 o
   0   3   5       25.60       23.85     13.78 o
   0  -3  -5       27.70      -15.95     18.72 o
   1  -3  -5     2289.75     2603.03    110.53 o
   2  -3  -5     1918.89     2014.25     89.66 o
   3  -3  -5     2692.50     2857.17    122.88 o
  -4   3   5     1378.68     1391.54     64.64 o
   4  -3  -5     1494.47     1408.53     46.09 o
  -5   3   5     1091.70     1114.04     38.36 o
   5  -3  -5     1129.94     1151.25     40.45 o
  -6   3   5      339.75      327.75     31.07 o
   6  -3  -5      367.59      344.37     37.15 o
  -7   3   5      468.29      513.27     38.02 o
   7  -3  -5      459.73      424.54     45.39 o
  -8   3   5      493.06      526.13     41.05 o
   8  -3  -5      493.36      501.09     48.15 o
  -9   3   5       92.54      132.10     31.98 o
 -10  -3  -5       11.25       45.57     15.93 o
  10   3   5       16.98       15.84     22.93 o
 -11  -3  -5       78.93       81.24     26.32 o
  11   3   5       77.34       66.35     27.32 o
  11  -4  -5       48.77       37.76     21.33 o
 -11   4   5       43.64       62.10     16.17 o
  10  -4  -5       19.15       23.78     19.61 o
 -10   4   5       25.08       32.40     14.32 o
 -10  -4  -5       12.56       44.02     36.34 o
   9  -4  -5        7.36       21.40     17.53 o
   9   4   5       24.78       -5.42     31.12 o
  -9  -4  -5       20.75       38.71     34.30 o
   8   4   5      196.38      212.32     33.94 o
   8  -4  -5      388.72      366.44     29.08 o
  -8  -4  -5      206.75      245.34     37.75 o
   7   4   5     1061.88     1009.20     60.36 o
  -7  -4  -5     1035.95     1101.07     63.23 o
   6   4   5      509.34      538.03     40.25 o
  -6  -4  -5      517.93      446.89     42.35 o
   5   4   5     1202.64     1247.25     65.09 o
  -5  -4  -5     1228.68     1349.03     69.59 o
   4   4   5      864.03      982.92     49.65 o
  -4  -4  -5      896.26      851.37     32.53 o
   3   4   5      271.61      296.40     27.51 o
  -3   4   5      483.25      521.04     25.60 o
  -3  -4  -5      263.50      270.97     18.10 o
   2   4   5     2890.59     3183.97    127.95 o
  -2  -4  -5     2852.52     2907.90    124.94 o
  -2   4   5     2442.88     2505.88     69.19 o
   1   4   5     7057.14     7525.25    212.34 o
  -1   4   5     6818.04     6773.34    180.16 o
  -1  -4  -5     7113.91     7557.53    299.48 o
   0   4   5       74.46       53.03     16.60 o
   0  -4  -5       78.18       57.00     21.20 o
   1  -4  -5     8596.49     9284.06    369.10 o
   2  -4  -5     3234.38     3434.69    144.57 o
   3  -4  -5      505.04      500.29     38.15 o
  -4   4   5      925.54      897.60     31.18 o
   4  -4  -5      820.70      833.68     51.92 o
  -5   4   5     1530.88     1510.27     71.37 o
   5  -4  -5     1447.80     1501.91     75.51 o
  -6   4   5      625.13      602.03     39.40 o
   6  -4  -5      596.69      543.08     46.13 o
  -7   4   5     2022.46     2059.73     95.10 o
   7  -4  -5     2080.39     1996.41     98.12 o
  -8   4   5      423.44      437.41     39.47 o
  -9   4   5       13.54       -2.41     28.45 o
  10   4   5        2.06       -4.54     21.37 o
 -11  -4  -5       21.03       44.03     17.57 o
  11   4   5       15.75       -9.63     21.85 o
  11  -5  -5      184.04      250.07     29.86 o
 -11   5   5      173.46      176.80     20.76 o
  10  -5  -5       97.98      100.14     23.70 o
 -10   5   5       99.39      129.45     17.29 o
 -10  -5  -5       64.56       58.00     38.19 o
   9   5   5       25.76       28.08     31.18 o
   9  -5  -5       10.94       -5.36     17.84 o
  -9  -5  -5       29.64       44.94     36.23 o
   8   5   5      669.75      749.49     53.09 o
   8  -5  -5      131.00      164.91     24.19 o
  -8  -5  -5      681.82      722.76     54.83 o
   7   5   5      689.93      743.92     50.36 o
  -7  -5  -5      703.96      688.43     52.44 o
   6   5   5      389.65      363.33     36.48 o
  -6  -5  -5      353.79      361.23     39.45 o
   5   5   5      150.83      131.25     28.88 o
  -5  -5  -5      116.66       78.31     29.97 o
   4   5   5      674.09      715.01     43.74 o
  -4  -5  -5      721.27      723.96     29.45 o
   3   5   5     1330.94     1397.66     66.22 o
  -3  -5  -5     1374.18     1391.67     46.95 o
   2   5   5     1490.16     1387.28     67.35 o
  -2  -5  -5     1550.68     1547.00     49.73 o
   1   5   5     5808.45     5656.50    229.57 o
  -1  -5  -5     5699.97     5707.43    229.26 o
   0   5   5      720.46      687.41     24.73 o
   0  -5  -5      726.32      757.31     41.53 o
  -1   5   5     4670.21     4318.51    183.00 o
   1  -5  -5     4706.99     4893.30    189.64 o
  -2   5   5     1260.99     1211.96     55.61 o
   2  -5  -5     1259.80     1375.05     65.51 o
  -3   5   5     1145.91     1182.20     52.79 o
   3  -5  -5     1141.44     1218.97     63.64 o
  -4   5   5     1122.40     1145.20     38.23 o
   4  -5  -5     1071.89     1131.90     61.93 o
  -5   5   5      247.92      231.73     26.73 o
   5  -5  -5      282.56      285.22     36.32 o
  -6   5   5      160.60      226.51     26.71 o
   6  -5  -5      175.97       98.90     36.15 o
  -7   5   5      450.62      466.31     36.50 o
   7  -5  -5      435.15      407.27     45.50 o
  -8   5   5      397.97      434.91     38.28 o
  -9   5   5       24.73      115.98     30.77 o
  10   5   5       22.48       38.23     23.06 o
 -11  -5  -5       38.49        8.37     17.66 o
 -11   6   5       15.94       18.70     14.78 o
  10  -6  -5       93.36       64.88     22.54 o
 -10   6   5       82.12       79.41     16.21 o
   9   6   5       62.76       68.50     33.65 o
   9  -6  -5      141.44      124.83     23.83 o
  -9  -6  -5       58.92       26.15     36.15 o
   8   6   5      344.28      315.36     37.89 o
   8  -6  -5      764.18      719.10     43.64 o
  -8  -6  -5      334.78      365.96     42.42 o
   7   6   5      294.06      358.50     36.06 o
  -7  -6  -5      308.67      302.40     40.49 o
   6   6   5      201.83      263.74     34.91 o
  -6  -6  -5      197.49      210.14     36.58 o
   5   6   5      370.86      342.83     35.45 o
  -5  -6  -5      369.94      344.33     38.88 o
   4   6   5      983.72      868.79     50.73 o
  -4  -6  -5      974.16      969.58     56.35 o
   3   6   5      182.82      243.32     26.19 o
  -3  -6  -5      191.03      160.82     18.42 o
   2   6   5     1713.60     1649.05     79.41 o
  -2  -6  -5     1820.18     1900.18     59.34 o
   1   6   5     3777.16     3730.76    161.43 o
  -1  -6  -5     3813.51     4064.87    117.63 o
   0   6   5      961.29      973.05     32.27 o
   0  -6  -5      955.49      944.64     51.95 o
  -1   6   5     5077.57     5040.43    205.52 o
   1  -6  -5     4969.32     5249.40    211.66 o
  -2   6   5     1725.01     1669.49     77.29 o
   2  -6  -5     1751.48     1967.56     63.79 o
  -3   6   5      224.88      234.23     19.16 o
   3  -6  -5      225.40      211.36     32.68 o
  -4   6   5      767.70      759.30     45.20 o
   4  -6  -5      856.40      845.23     52.08 o
  -5   6   5      211.35      215.20     18.36 o
   5  -6  -5      189.69      171.89     36.10 o
  -6   6   5      140.90      139.50     27.19 o
   6  -6  -5      132.80      159.78     38.40 o
  -7   6   5      643.55      619.57     41.66 o
   7  -6  -5      625.64      554.41     50.10 o
  -8   6   5      746.71      764.36     50.08 o
  -9   6   5      130.98      133.18     30.62 o
 -10  -6  -5       34.88       68.35     18.55 o
  10   6   5       37.06       68.78     24.91 o
 -11  -6  -5       33.54       43.74     18.36 o
  10  -7  -5       61.39       39.97     22.00 o
 -10   7   5       63.93       73.54     15.82 o
   9  -7  -5       10.77       -4.53     19.44 o
   9   7   5      152.17      166.68     37.62 o
  -9  -7  -5      179.34      174.00     41.12 o
   8  -7  -5       16.58        4.15     14.50 o
   8   7   5      412.06      440.66     42.22 o
  -8  -7  -5      449.02      467.50     48.02 o
   7   7   5      568.15      622.37     46.33 o
   7  -7  -5      364.85      341.33     28.51 o
  -7  -7  -5      538.83      602.62     49.91 o
   6   7   5      103.08       74.14     30.60 o
  -6  -7  -5       99.08       33.44     33.37 o
   5   7   5      458.88      395.32     37.36 o
  -5  -7  -5      378.11      447.02     42.70 o
   4   7   5      820.20      877.14     51.16 o
  -4  -7  -5      925.04      933.21     57.30 o
   3   7   5      642.68      544.01     36.34 o
  -3  -7  -5      585.96      564.82     27.97 o
   2   7   5      618.68      545.73     35.08 o
  -2  -7  -5      623.18      608.20     28.95 o
   1   7   5     2403.39     2424.10    106.34 o
  -1  -7  -5     2427.47     2555.75     79.31 o
   0   7   5      343.06      377.55     23.82 o
   0  -7  -5      323.71      320.59     25.26 o
  -1   7   5     1978.49     2012.21     89.27 o
   1  -7  -5     1975.16     2183.73     70.91 o
  -2   7   5      364.10      317.29     22.85 o
   2  -7  -5      362.90      361.84     28.29 o
  -3   7   5      328.87      337.75     22.63 o
   3  -7  -5      368.53      387.25     39.55 o
  -4   7   5      840.13      792.48     45.59 o
   4  -7  -5      792.91      763.44     52.42 o
  -5   7   5      442.02      445.53     23.78 o
   5  -7  -5      499.52      467.77     44.79 o
  -6   7   5      119.93      102.57     25.84 o
   6  -7  -5      107.79       52.73     36.56 o
  -7   7   5      525.09      547.57     39.80 o
  -8   7   5      218.09      237.55     32.37 o
  -9   7   5       88.13       40.38     27.77 o
 -10  -7  -5       52.96       62.38     19.16 o
  10   7   5       46.68       75.25     25.52 o
  10  -8  -5       15.47       11.59     20.57 o
 -10   8   5       11.02       13.54     19.70 o
   9   8   5       72.15      110.27     32.81 o
   9  -8  -5      160.50      147.98     26.26 o
  -9  -8  -5       65.94       21.79     40.29 o
   8   8   5      153.58      173.48     34.15 o
   8  -8  -5      176.32      176.06     19.87 o
  -8  -8  -5      140.65      149.74     40.83 o
   7  -8  -5      379.79      407.92     32.50 o
   7   8   5      221.07      220.45     34.17 o
  -7  -8  -5      234.99      175.91     38.90 o
   6   8   5      116.80      114.24     30.22 o
  -6  -8  -5      104.77      117.67     34.95 o
   5   8   5      133.86      152.91     30.70 o
  -5  -8  -5      170.42      119.16     34.02 o
   4   8   5      544.23      526.05     37.56 o
  -4  -8  -5      497.44      480.79     44.83 o
   3   8   5     1218.48     1134.52     58.63 o
  -3  -8  -5     1274.07     1167.79     65.85 o
   2   8   5      982.51      972.01     51.18 o
  -2  -8  -5      907.10     1020.78     40.18 o
   1   8   5      649.45      629.09     35.37 o
  -1  -8  -5      586.03      566.93     31.20 o
   0   8   5      175.15      205.00     19.90 o
   0  -8  -5      165.70      152.60     17.08 o
  -1   8   5     1090.71     1171.76     54.72 o
   1  -8  -5     1140.11     1164.10     46.37 o
  -2   8   5     1514.14     1562.17     68.81 o
   2  -8  -5     1607.64     1565.69     57.91 o
  -3   8   5      872.52      840.91     40.16 o
   3  -8  -5      840.70      780.59     53.22 o
  -4   8   5      894.69      869.94     50.21 o
   4  -8  -5     1003.89      948.55     58.22 o
  -5   8   5      225.75      236.23     19.55 o
   5  -8  -5      172.70      141.78     37.89 o
  -6   8   5      224.66      233.97     20.48 o
   6  -8  -5      241.66      217.48     40.16 o
  -7   8   5      445.86      405.19     35.32 o
  -8   8   5      188.14      194.67     30.73 o
  -9   8   5      147.67      167.21     31.31 o
 -10  -8  -5       33.67       33.94     25.84 o
   9  -9  -5       13.25       17.75     20.25 o
  -9  -9  -5       66.88      115.87     42.36 o
   8   9   5       69.36       93.11     32.13 o
   8  -9  -5       55.31       94.11     22.67 o
  -8  -9  -5       80.81       88.55     38.97 o
   7  -9  -5        3.48        4.82     14.19 o
   7   9   5       74.74      101.63     33.20 o
  -7  -9  -5       74.00       74.40     38.28 o
   6   9   5       26.69       68.65     28.86 o
   6  -9  -5       48.43       36.89     19.33 o
  -6  -9  -5       32.46       21.87     34.37 o
   5   9   5      887.52      914.48     54.83 o
  -5  -9  -5      907.70      934.53     60.63 o
   4   9   5     1015.62      978.19     56.68 o
  -4  -9  -5     1002.33     1160.39     65.68 o
   3   9   5     1109.24     1113.17     59.19 o
  -3  -9  -5     1088.98     1146.81     65.74 o
   2   9   5      325.46      397.53     31.03 o
  -2  -9  -5      337.46      282.64     25.86 o
   1   9   5      173.75      117.75     21.29 o
  -1  -9  -5      199.86      147.46     23.17 o
   0  -9  -5      556.54      548.24     24.35 o
  -1   9   5      279.10      325.77     25.97 o
   1  -9  -5      250.17      288.58     21.22 o
  -2   9   5      222.58      246.58     15.14 o
   2  -9  -5      203.93      199.10     28.64 o
  -3   9   5      780.56      795.19     39.80 o
   3  -9  -5      788.61      826.85     55.59 o
  -4   9   5      566.35      546.75     39.53 o
   4  -9  -5      583.51      661.57     50.17 o
  -5   9   5      428.48      465.99     24.56 o
   5  -9  -5      415.85      449.56     46.26 o
  -6   9   5       57.25       43.27     17.12 o
  -7   9   5       36.54       57.48     25.10 o
  -8   9   5       76.98       47.30     26.26 o
  -9   9   5       37.62       31.29     28.49 o
   9   9   5       63.63       78.98     25.04 o
   9 -10  -5       20.35       26.19     23.58 o
   8  10   5       20.91       73.64     32.89 o
   8 -10  -5       36.36       20.51     22.50 o
  -8 -10  -5       21.76       -1.98     39.90 o
   7  10   5       37.81        9.92     30.01 o
   7 -10  -5        5.51        4.27     15.21 o
  -7 -10  -5       36.90      117.71     40.68 o
   6 -10  -5       38.32       22.48     20.46 o
   6  10   5       54.35       73.60     30.49 o
  -6 -10  -5       63.33        1.26     36.63 o
   5 -10  -5      867.23      870.44     49.65 o
   5  10   5      400.63      434.66     37.49 o
  -5 -10  -5      414.52      403.17     45.35 o
   4  10   5      850.54      751.19     48.28 o
  -4 -10  -5      831.72      804.28     54.96 o
   3  10   5      290.80      275.89     31.11 o
  -3 -10  -5      303.68      268.49     39.55 o
   2  10   5      904.64      873.87     47.80 o
  -2 -10  -5      841.16      783.45     57.07 o
  -1 -10  -5      119.04      130.73     24.48 o
   0 -10  -5      604.06      573.81     34.07 o
  -1  10   5      150.43      153.25     14.25 o
   1 -10  -5      181.72      137.31     20.25 o
  -2  10   5      834.58      876.01     42.01 o
   2 -10  -5      895.78      881.16     43.18 o
  -3  10   5      157.70      174.00     19.55 o
   3 -10  -5      152.41      130.56     37.21 o
  -4  10   5     1098.13     1141.27     58.67 o
   4 -10  -5     1119.76     1012.80     65.12 o
  -5  10   5      886.51      897.13     35.63 o
  -6  10   5       53.99       57.31     17.21 o
  -7  10   5       24.78       -1.67     24.26 o
  -8  10   5       41.50       43.81     26.97 o
  -9  10   5       36.91       59.39     29.03 o
  -9 -10  -5       25.65       19.33     26.45 o
   9  10   5       27.45       18.73     22.78 o
   8  11   5      180.38      177.29     36.24 o
   8 -11  -5       46.88       74.95     24.95 o
   7  11   5      141.89      105.10     33.93 o
   7 -11  -5       56.00      100.70     26.17 o
  -7 -11  -5      168.89      223.38     43.09 o
   6 -11  -5       10.50       23.17     16.42 o
   6  11   5      140.99      139.86     32.52 o
  -6 -11  -5      152.01      169.14     40.49 o
   5 -11  -5      247.64      292.55     34.76 o
   5  11   5      364.18      407.75     38.19 o
  -5 -11  -5      398.42      399.59     45.11 o
   4 -11  -5      101.29      127.65     27.71 o
   4  11   5      817.55      716.49     48.52 o
  -4 -11  -5      770.92      785.25     57.09 o
   3  11   5      502.83      469.02     38.32 o
  -3 -11  -5      454.92      462.77     46.33 o
  -2 -11  -5      147.55      170.61     38.58 o
  -1 -11  -5      253.16      214.90     27.17 o
   0 -11  -5      154.53      129.88     26.78 o
  -1  11   5      161.01      176.66     14.97 o
   1 -11  -5      153.70      123.05     27.51 o
  -2  11   5       71.94       96.19     17.47 o
   2 -11  -5       82.99       94.00     28.10 o
  -3  11   5      660.03      705.90     36.80 o
   3 -11  -5      714.59      643.46     52.03 o
  -4  11   5      409.68      486.86     37.86 o
  -5  11   5      381.05      405.84     23.78 o
  -6  11   5       72.27       60.84     16.99 o
  -7  11   5      130.04      152.99     27.93 o
  -8 -11  -5      148.80      116.86     32.27 o
  -8  11   5      106.64      159.13     30.18 o
   8 -12  -5       56.81       68.33     28.56 o
   7  12   5      132.10      209.26     35.84 o
   7 -12  -5       61.75       79.41     27.67 o
   6 -12  -5      227.87      217.74     33.74 o
   6  12   5      192.43      203.75     34.69 o
  -6 -12  -5      206.16      143.58     42.27 o
   5 -12  -5      414.53      364.64     38.47 o
   5  12   5      273.85      263.20     33.72 o
  -5 -12  -5      262.53      266.86     43.31 o
   4 -12  -5      631.96      669.99     46.74 o
   4  12   5      280.88      266.15     33.15 o
  -4 -12  -5      303.85      207.89     41.51 o
   3 -12  -5      182.06      231.47     34.41 o
  -3 -12  -5      166.81      142.54     39.58 o
  -2 -12  -5      252.66      293.96     43.70 o
  -1 -12  -5      526.72      590.01     56.18 o
   0 -12  -5      191.81      174.08     43.31 o
   0  12   5      133.87      144.44     16.73 o
  -1  12   5      700.71      746.67     38.90 o
   1 -12  -5      713.24      774.31     64.51 o
  -2  12   5      225.97      220.58     21.83 o
  -3  12   5      225.85      219.50     21.72 o
  -4  12   5      693.47      650.09     44.15 o
  -5  12   5      433.06      436.22     24.87 o
  -6  12   5      283.32      289.73     32.78 o
  -7  12   5       95.14      130.01     27.15 o
  -7 -12  -5      112.75      109.12     31.66 o
   8  12   5        5.39      -12.35     20.53 o
   7 -13  -5       64.23       62.60     27.86 o
   7  13   5       36.84       55.55     32.24 o
   6 -13  -5      161.49      196.58     33.68 o
   6  13   5      266.08      353.39     40.10 o
   5  13   5      214.60      191.12     33.29 o
   5 -13  -5       33.38       32.20     26.13 o
  -5 -13  -5      196.36      248.86     45.52 o
  -4 -13  -5      170.27      172.48     41.88 o
  -3 -13  -5      113.14      217.15     43.27 o
  -2 -13  -5       82.94       23.80     40.47 o
  -1 -13  -5      607.84      697.44     62.14 o
   0 -13  -5      297.52      234.80     49.62 o
   0  13   5      197.13      233.06     20.55 o
  -1  13   5      405.42      538.03     32.14 o
   1 -13  -5      428.35      491.16     58.24 o
  -2  13   5      143.94      147.70     20.29 o
  -3  13   5       54.72       47.84     17.10 o
  -4  13   5      135.69      162.17     27.99 o
  -5  13   5      108.92      144.10     27.97 o
  -6 -13  -5      204.48      175.25     34.15 o
  -6  13   5      256.90      253.59     32.01 o
  -7  13   5       65.37       64.18     26.82 o
  -7 -13  -5       12.28       24.61     27.77 o
   7 -14  -5       28.04       10.29     25.71 o
   6 -14  -5       13.23       14.04     26.26 o
  -4 -14  -5      140.14      148.98     42.98 o
  -3 -14  -5       72.01      123.51     44.74 o
  -2 -14  -5      137.26      153.60     46.91 o
  -1 -14  -5      296.67      300.00     49.80 o
   0 -14  -5      333.96      409.59     56.16 o
   0  14   5      225.00      267.02     20.94 o
  -1  14   5      274.11      289.78     25.08 o
  -2  14   5      191.71      219.69     22.61 o
  -3  14   5       99.65      112.46     16.75 o
  -4  14   5      229.89      219.80     30.92 o
  -5 -14  -5       28.68       32.59     26.54 o
  -5  14   5      181.15      209.56     30.29 o
  -6 -14  -5      195.67      189.29     34.04 o
  -6  14   5      102.07       90.20     27.51 o
  -3 -15  -5      216.48      365.89     54.03 o
  -2 -15  -5       92.45        5.88     44.53 o
  -1 -15  -5       35.97      120.08     49.54 o
   0  15   5      130.45      129.51     17.79 o
   0 -15  -5      196.53      333.41     56.85 o
  -1  15   5       39.43       50.88     18.66 o
  -2  15   5      150.37      164.77     21.76 o
  -3  15   5      124.95      151.54     30.18 o
  -4  15   5       42.38       57.02     26.62 o
  -4 -15  -5        5.78        0.87     25.43 o
  -2 -16  -5      102.67      219.19     52.75 o
  -1  16   5       59.62       60.91     15.27 o
  -1 -16  -5      138.60      219.71     55.35 o
   0  16   5       79.54       76.48     15.86 o
   1  16   5      123.01      130.62     18.03 o
  -3 -16  -5       12.92        6.81     25.78 o
  -3  16   5       59.34       31.92     26.67 o
  -1 -17  -5      105.93      138.32     56.44 o
   0  17   5       57.72       70.98     16.51 o
   1  17   5       11.47       20.01     13.00 o
 -11   0   6        0.26      -13.48     18.08 o
 -10   0   6      142.74      147.33     24.80 o
  -9   0   6       58.54       60.38     19.77 o
  -8   0   6      377.22      346.56     22.41 o
  -7   0   6      369.80      372.19     20.33 o
   5   0   6      299.82      292.66     24.43 o
  -4   0   6      181.08      207.50     11.09 o
   4   0   6      287.80      243.88     22.04 o
  -3   0   6      187.32      195.22     10.22 o
   3   0   6     1550.78     1408.53     62.38 o
  -2   0   6     6205.68     6348.86    145.64 o
   2   0   6     6039.41     6371.67    252.65 o
  -1   0   6       16.15       33.11      6.36 o
   0   0   6      327.24      311.21     10.91 o
   1   0   6      814.33      766.33     20.25 o
  -5   0   6      141.32      184.22     28.51 o
   6   0   6       91.71       89.42     10.41 o
  -6   0   6      175.12      114.78     30.33 o
   7   0   6      641.45      687.78     29.53 o
   8   0   6       63.09       75.05     23.11 o
  10   0   6      131.07       92.91     26.95 o
  11   0   6       23.37       33.81     25.19 o
  11  -1  -6      154.09      170.05     26.43 o
 -11   1   6      151.60      189.58     27.47 o
  10  -1  -6       37.49       34.95     19.40 o
 -10   1   6       51.53       42.51     20.00 o
   9  -1  -6      352.27      386.27     30.07 o
  -9   1   6      323.67      329.59     23.30 o
   8  -1  -6      355.93      364.40     28.58 o
  -8   1   6      342.72      358.47     21.55 o
  -7   1   6     1191.01     1292.27     43.98 o
  -6  -1  -6      692.54      616.40     34.41 o
   5   1   6      611.82      615.31     32.83 o
  -5  -1  -6      645.72      511.57     30.35 o
   4  -1  -6      223.40      214.01     11.37 o
   4   1   6      567.06      590.25     33.31 o
  -4   1   6      234.17      240.48     11.39 o
  -4  -1  -6      599.11      559.61     31.79 o
   3  -1  -6     4233.81     4335.05    100.79 o
   3   1   6     2263.74     2149.54     93.17 o
  -3   1   6     4238.78     4341.43    123.01 o
  -3  -1  -6     2317.85     2330.78     93.41 o
   2   1   6      849.11      842.12     41.59 o
   2  -1  -6      972.69     1004.47     26.43 o
  -2   1   6      911.28      913.75     25.56 o
  -2  -1  -6      820.67      830.34     40.38 o
   1  -1  -6     1859.75     1898.36     45.70 o
  -1   1   6     1778.39     1861.95     43.89 o
   0  -1  -6     3243.16     3466.41     99.83 o
   0   1   6     3156.37     3430.41     77.66 o
  -1  -1  -6     1881.46     1958.33     39.84 o
   1   1   6     1901.24     1956.88     58.61 o
  -5   1   6     1351.17     1298.54     62.58 o
   5  -1  -6     1282.80     1258.10     64.72 o
  -6   1   6     1131.81     1084.14     57.65 o
   6   1   6      259.12      240.39     14.19 o
   6  -1  -6     1211.22     1057.99     59.99 o
  -7  -1  -6      253.79      254.43     20.25 o
   7   1   6      268.40      260.44     18.05 o
   7  -1  -6     1366.16     1290.17     69.93 o
  -8  -1  -6      173.43      161.41     18.72 o
   8   1   6      170.64      129.67     25.95 o
  -9  -1  -6       43.52       30.55     22.30 o
   9   1   6       35.12       50.84     23.43 o
 -10  -1  -6       13.39        9.18     21.85 o
  10   1   6        8.93        4.56     21.70 o
 -11  -1  -6       16.23       27.53     22.89 o
  11   1   6       17.66       -7.83     22.85 o
  11  -2  -6       51.97       70.00     22.22 o
 -11   2   6       55.47       68.46     21.70 o
  10  -2  -6       81.09       42.74     19.81 o
 -10   2   6       78.75       72.60     21.59 o
   9  -2  -6      243.17      233.77     27.14 o
  -9   2   6      256.38      275.67     20.74 o
   8  -2  -6       60.79       70.48     20.09 o
  -8   2   6       58.84       79.59     14.19 o
  -7   2   6       18.36       33.55     11.70 o
  -5   2   6      166.22      199.47     11.65 o
  -5  -2  -6      303.84      304.51     22.94 o
   4   2   6     1592.67     1486.10     65.42 o
  -4   2   6      984.43      942.15     25.73 o
  -4  -2  -6     1529.84     1382.27     62.47 o
   3  -2  -6     3117.14     3285.49     68.00 o
   3   2   6     5561.45     5617.57    217.04 o
  -3  -2  -6     5426.45     5220.22    215.44 o
  -3   2   6     3259.53     3292.02     94.30 o
   2  -2  -6      143.76      184.32     10.83 o
   2   2   6     1328.62     1223.64     58.93 o
  -2   2   6      125.26      164.78     16.30 o
  -2  -2  -6     1377.60     1405.56     59.10 o
   1  -2  -6      826.14      813.24     22.20 o
  -1   2   6      744.29      760.95     20.20 o
   0  -2  -6     2589.40     2643.69     60.62 o
   0   2   6     2319.70     2469.89     58.33 o
  -1  -2  -6      947.46      949.48     25.65 o
   1   2   6      796.77      847.94     29.92 o
   4  -2  -6     1441.36     1336.79     67.26 o
   5   2   6      241.99      254.19     12.65 o
   5  -2  -6      263.17      261.87     32.72 o
  -6  -2  -6     1086.27     1136.63     40.47 o
  -6   2   6     1147.91     1122.92     57.96 o
   6   2   6     1035.94     1059.04     38.93 o
   6  -2  -6     1129.77     1085.77     63.08 o
  -7  -2  -6      768.68      769.67     42.44 o
   7  -2  -6      312.46      343.13     42.92 o
   7   2   6      672.84      672.08     29.25 o
  -8  -2  -6        7.82       10.89     13.99 o
   8   2   6        7.84       -3.99     19.75 o
  -9  -2  -6      239.30      216.46     21.40 o
   9   2   6      254.26      264.72     33.15 o
 -10  -2  -6      203.11      258.44     33.33 o
  10   2   6      240.76      273.53     34.69 o
 -11  -2  -6        9.16       -3.38     20.98 o
  11   2   6        7.46       -2.37     21.85 o
  11  -3  -6       44.13       53.96     21.31 o
 -11   3   6       45.47       57.67     21.50 o
  10  -3  -6       38.30       12.85     18.99 o
 -10   3   6       48.95       51.88     15.58 o
   9  -3  -6       52.18       42.90     18.49 o
  -9   3   6       46.02       40.97     13.91 o
  -8   3   6      176.96      202.18     17.83 o
  -5   3   6      268.01      276.04     12.82 o
  -5  -3  -6      398.38      387.70     25.17 o
  -4  -3  -6      379.83      430.64     26.32 o
  -4   3   6      325.80      332.15     13.71 o
   3   3   6      553.36      622.62     34.11 o
  -3   3   6     1304.48     1242.56     39.25 o
  -3  -3  -6      566.55      541.60     31.33 o
   2   3   6     2449.33     2369.66    102.29 o
   2  -3  -6     2492.14     2540.75     61.49 o
  -2  -3  -6     2509.68     2525.91    102.33 o
  -2   3   6     2485.90     2483.01     70.00 o
   1  -3  -6      506.94      453.12     15.78 o
   1   3   6      644.24      581.75     32.68 o
  -1   3   6      553.21      504.70     17.42 o
  -1  -3  -6      593.25      573.96     33.59 o
   0  -3  -6     3018.72     3169.41     72.21 o
   0   3   6     2785.37     2945.40     69.35 o
   3  -3  -6     1268.47     1262.35     63.79 o
   4   3   6      223.47      249.66     15.93 o
   4  -3  -6      487.30      545.77     40.49 o
   5   3   6      294.93      290.80     17.90 o
   5  -3  -6      360.87      437.56     40.16 o
  -6  -3  -6      520.17      487.95     25.65 o
  -6   3   6     1231.44     1207.34     61.67 o
   6   3   6      536.61      567.16     24.74 o
   6  -3  -6     1334.04     1212.90     67.00 o
  -7   3   6      390.17      428.93     37.43 o
  -7  -3  -6      223.61      203.05     20.16 o
   7   3   6      232.23      210.97     17.97 o
   7  -3  -6      416.52      390.00     45.13 o
  -8  -3  -6       67.32       71.76     16.27 o
   8   3   6       72.91       76.10     14.76 o
   8  -3  -6      220.46      234.49     44.52 o
  -9  -3  -6       24.79       44.98     15.99 o
   9   3   6       19.41        6.68     21.76 o
 -10  -3  -6       14.94        6.86     21.28 o
  10   3   6       15.77       17.27     22.93 o
 -11  -3  -6       16.06        7.27     22.94 o
  11   3   6       15.36       33.02     24.97 o
  11  -4  -6       11.47       -3.78     19.07 o
 -11   4   6        9.37       17.38     15.12 o
  10  -4  -6       17.23       -0.11     18.18 o
 -10   4   6       16.54       14.10     13.99 o
   9  -4  -6       17.32       15.53     18.03 o
  -9   4   6       20.33       24.43     13.34 o
   8  -4  -6       10.28        8.42     13.73 o
  -8   4   6        9.89        4.15     11.63 o
  -5   4   6       23.70       35.67     10.24 o
  -4  -4  -6     1997.88     1998.15     85.01 o
  -4   4   6     1017.88     1025.91     27.95 o
  -3  -4  -6     1740.68     1692.62     74.03 o
  -3   4   6      513.15      560.74     28.53 o
   2   4   6     1660.74     1767.85     74.34 o
  -2   4   6     1666.32     1653.52     47.56 o
  -2  -4  -6     1659.53     1592.64     74.01 o
   1   4   6     1074.41     1053.05     49.86 o
  -1   4   6     1251.08     1199.64     36.80 o
  -1  -4  -6     1074.79     1047.25     51.86 o
   0   4   6     3533.24     3362.37    141.88 o
   0  -4  -6     3521.75     3639.13    145.64 o
   1  -4  -6     1534.20     1578.97     74.18 o
   2  -4  -6     2035.74     2164.81     97.19 o
   3  -4  -6     1180.29     1174.14     62.47 o
   3   4   6     1530.95     1561.80     48.78 o
   4   4   6     1526.32     1498.77     72.99 o
   4  -4  -6     1645.46     1775.57     85.69 o
  -5  -4  -6       40.40       57.20     15.01 o
   5  -4  -6       47.00       63.05     32.22 o
   5   4   6       41.24       30.85     17.60 o
  -6  -4  -6     1784.29     1829.53     59.52 o
  -6   4   6      802.60      757.74     45.91 o
   6  -4  -6      736.23      867.16     56.18 o
   6   4   6     1628.38     1631.54     82.93 o
  -7  -4  -6      670.33      690.93     31.22 o
  -7   4   6      405.22      459.32     37.43 o
   7  -4  -6      401.82      473.04     48.67 o
   7   4   6      640.25      658.73     29.25 o
  -8  -4  -6       40.46        4.01     14.95 o
   8   4   6       39.37       39.27     13.82 o
  -9  -4  -6       92.87      100.51     18.68 o
   9   4   6      122.31      128.52     27.12 o
 -10  -4  -6       82.09       70.30     18.64 o
  10   4   6      106.16      161.93     29.07 o
 -11  -4  -6       15.93      -21.53     21.53 o
 -11   5   6       53.13       86.34     17.71 o
  10  -5  -6       73.77       64.70     22.24 o
 -10   5   6       86.91      106.91     17.10 o
   9  -5  -6      215.20      240.74     22.44 o
  -9   5   6      235.79      235.45     19.96 o
   8  -5  -6      479.41      480.07     25.99 o
   7  -5  -6      211.46      192.48     19.07 o
  -5   5   6      193.72      220.04     15.65 o
  -4   5   6      941.59      910.80     25.97 o
  -4  -5  -6      635.22      658.38     36.84 o
  -3   5   6      205.51      206.95     11.83 o
  -3  -5  -6      366.87      353.74     27.53 o
   2   5   6     1866.10     1943.45     85.47 o
  -2   5   6     1962.45     2005.18     56.98 o
  -2  -5  -6     1903.45     1973.87     86.21 o
   1   5   6      228.41      251.50     23.76 o
  -1   5   6      498.78      486.71     17.36 o
  -1  -5  -6      273.77      261.01     27.03 o
   0   5   6      811.30      811.44     41.86 o
   0  -5  -6      793.00      893.07     48.36 o
   1  -5  -6      454.28      480.59     36.67 o
   2  -5  -6     2413.11     2481.89    110.42 o
   3  -5  -6      328.76      357.22     37.54 o
   3   5   6      263.03      310.30     26.32 o
   4  -5  -6     1095.91     1064.16     60.95 o
   4   5   6      248.09      280.97     26.19 o
  -5  -5  -6      128.29      147.29     17.94 o
   5   5   6      139.63      150.13     22.91 o
   5  -5  -6      257.28      211.36     35.84 o
  -6  -5  -6      179.94      202.64     20.22 o
  -6   5   6     1102.53     1089.44     58.35 o
   6  -5  -6     1117.74     1109.05     64.94 o
   6   5   6      183.33      203.31     26.75 o
  -7   5   6      300.72      316.57     33.22 o
  -7  -5  -6      196.25      195.22     20.53 o
   7   5   6      208.63      236.66     29.55 o
  -8   5   6      540.76      549.07     43.25 o
  -8  -5  -6      157.65      158.42     20.18 o
   8   5   6      165.22      167.59     27.01 o
  -9  -5  -6       74.66       77.05     18.40 o
   9   5   6       82.78       78.16     15.95 o
 -10  -5  -6      132.70      146.63     21.53 o
  10   5   6      132.37      133.75     28.81 o
 -11  -5  -6        7.30        5.60     16.93 o
 -11   6   6       10.60        5.62     14.00 o
  10  -6  -6       20.08       53.81     21.59 o
 -10   6   6       25.55       33.46     14.39 o
   9  -6  -6       56.68       57.26     16.92 o
  -9   6   6       50.50       41.47     14.26 o
   8  -6  -6       53.06       66.48     16.69 o
   7  -6  -6      194.69      209.97     19.61 o
   6  -6  -6      327.57      335.52     21.66 o
  -4   6   6      323.07      309.57     24.11 o
  -3   6   6       77.88       88.51      9.35 o
  -3  -6  -6      791.75      787.72     33.74 o
  -2  -6  -6      920.31      990.99     51.99 o
   1   6   6      901.99      890.77     44.44 o
  -1  -6  -6      814.42      762.93     46.72 o
   0   6   6     9155.91     9117.95    363.94 o
   0  -6  -6     9114.88     9282.03    368.09 o
  -1   6   6      609.89      611.75     33.89 o
   1  -6  -6      658.24      644.04     43.77 o
  -2   6   6     1142.22     1195.41     55.98 o
   2  -6  -6     1233.33     1294.87     66.42 o
   2   6   6      533.05      553.32     31.85 o
   3   6   6      723.20      703.52     41.40 o
   3  -6  -6      413.82      386.66     40.03 o
  -4  -6  -6      680.95      746.95     31.33 o
   4   6   6      613.27      604.64     40.47 o
   4  -6  -6      617.28      607.65     47.58 o
  -5  -6  -6      306.18      327.58     23.91 o
  -5   6   6      647.50      624.29     40.31 o
   5   6   6      289.89      337.51     30.53 o
   5  -6  -6      600.74      569.59     48.54 o
  -6   6   6      569.02      524.96     38.82 o
  -6  -6  -6      529.77      547.85     27.73 o
   6   6   6      518.60      441.29     35.97 o
  -7  -6  -6      560.08      567.55     29.70 o
  -7   6   6      440.55      489.66     38.73 o
   7   6   6      589.31      650.70     42.81 o
  -8  -6  -6       49.24       46.96     16.84 o
  -8   6   6       62.72       78.55     29.71 o
   8   6   6       50.00       87.62     24.48 o
  -9  -6  -6       17.55       52.64     17.75 o
   9   6   6       31.48       31.79     14.26 o
 -10  -6  -6       37.96       47.60     18.16 o
  10   6   6       32.40       22.43     23.61 o
  10  -7  -6      145.01      148.91     26.62 o
 -10   7   6      148.18      154.01     18.59 o
   9  -7  -6      223.52      222.23     22.07 o
  -9   7   6      228.77      261.01     21.07 o
   8  -7  -6      106.15       95.10     17.83 o
   7  -7  -6       29.02       37.08     15.10 o
   6  -7  -6      414.24      384.31     22.89 o
  -4  -7  -6      719.48      747.17     52.03 o
  -3  -7  -6     1643.52     1635.45     77.18 o
  -2  -7  -6     1776.16     1687.93     78.92 o
   1   7   6      707.58      805.63     43.31 o
  -1  -7  -6      761.17      741.64     46.46 o
   0   7   6      921.96     1034.35     48.84 o
   0  -7  -6      858.53      881.46     54.46 o
  -1   7   6      451.27      424.72     28.51 o
   1  -7  -6      407.85      451.45     40.31 o
  -2   7   6      884.08      852.75     42.90 o
   2  -7  -6      846.55      925.75     56.80 o
   2   7   6     1705.59     1595.72     72.95 o
  -3   7   6     2707.23     2883.97    116.99 o
   3   7   6      567.15      675.94     37.75 o
   3  -7  -6     2734.91     2713.10    125.54 o
   4   7   6      389.36      452.97     32.55 o
   4  -7  -6     1027.68      981.77     60.19 o
  -5  -7  -6        3.66       13.34     15.01 o
  -5   7   6      223.53      235.31     29.12 o
   5   7   6        7.42       14.62     19.03 o
   5  -7  -6      237.40      209.45     39.49 o
  -6   7   6      470.05      468.52     37.71 o
  -6  -7  -6       47.99       30.35     15.73 o
   6   7   6       43.33       37.36     19.79 o
  -7  -7  -6      114.71      104.52     18.51 o
  -7   7   6       70.77       90.85     27.54 o
   7   7   6      109.79      129.56     25.65 o
  -8  -7  -6        6.44       30.48     17.12 o
  -8   7   6      113.81      104.00     29.36 o
   8   7   6        4.74       21.52     23.22 o
  -9  -7  -6       26.68       41.66     17.83 o
   9   7   6       27.88       32.66     23.04 o
 -10  -7  -6       79.41       80.78     19.77 o
  10   7   6       78.05      105.76     27.69 o
  10  -8  -6       84.86      153.15     26.39 o
 -10   8   6       81.88       95.08     16.64 o
   9  -8  -6        8.78      -14.84     19.05 o
  -9   8   6        6.99       13.65     13.26 o
   8  -8  -6      175.69      130.27     19.35 o
  -8   8   6      156.85      156.03     16.95 o
   7  -8  -6      274.89      223.68     21.33 o
   6  -8  -6       10.76       16.32     14.12 o
   5  -8  -6      185.34      201.75     19.16 o
  -5  -8  -6      266.82      237.38     40.34 o
  -4   8   6       44.54       36.89     11.87 o
  -4  -8  -6      883.94     1021.67     63.75 o
  -3  -8  -6     1508.66     1533.44     80.69 o
  -3   8   6      557.53      495.63     28.16 o
  -2  -8  -6      582.56      634.64     32.78 o
  -1  -8  -6     1380.37     1358.15     50.93 o
   0   8   6      319.49      351.03     26.73 o
   0  -8  -6      278.22      229.24     26.67 o
  -1   8   6     1346.80     1321.58     59.89 o
   1  -8  -6     1268.33     1254.21     51.25 o
   1   8   6     1029.27     1056.96     50.25 o
  -2   8   6      390.61      362.51     26.67 o
   2  -8  -6      389.38      427.76     31.74 o
   2   8   6      456.57      456.63     29.57 o
   3  -8  -6     1134.90     1139.38     66.13 o
   3   8   6     1189.44     1274.91     61.47 o
   4  -8  -6      416.50      383.97     44.55 o
   4   8   6      874.18      836.00     47.21 o
  -5   8   6      258.93      247.71     20.87 o
   5   8   6      199.14      220.08     27.93 o
  -6   8   6      201.76      293.75     31.96 o
  -6  -8  -6      437.01      403.99     27.47 o
   6   8   6      495.19      479.96     36.15 o
  -7  -8  -6      144.60      116.67     19.87 o
  -7   8   6      329.08      330.50     33.76 o
   7   8   6      163.10      172.82     26.97 o
  -8  -8  -6       34.14       24.71     16.92 o
   8   8   6       37.93       28.79     22.43 o
  -9  -8  -6       40.70       40.14     18.25 o
   9   8   6       37.59       56.61     25.06 o
 -10  -8  -6       84.61       83.56     20.09 o
  10   8   6       75.46       67.37     21.50 o
   9  -9  -6       77.36       57.20     22.44 o
  -9   9   6       92.29       81.50     15.95 o
   8  -9  -6      109.38       75.92     17.36 o
  -8   9   6      120.21      141.32     16.17 o
   7  -9  -6       21.35       -1.08     14.58 o
   6  -9  -6      282.44      304.47     23.26 o
   5  -9  -6      611.65      523.27     26.43 o
  -5  -9  -6      300.44      276.33     42.09 o
  -4   9   6      344.10      345.87     23.35 o
  -4  -9  -6      264.10      252.07     41.36 o
  -3   9   6     2112.30     2132.46     85.97 o
  -3  -9  -6     1286.59     1252.60     70.84 o
  -2  -9  -6      700.15      658.14     51.21 o
  -1  -9  -6      785.53      778.18     37.62 o
   0   9   6      470.51      616.77     35.84 o
   0  -9  -6      452.15      480.46     32.74 o
  -1   9   6      681.60      721.79     40.84 o
   1  -9  -6      699.49      748.95     38.97 o
  -2   9   6      307.78      294.90     24.47 o
   2   9   6      704.62      634.13     37.73 o
   2  -9  -6      320.57      258.75     30.36 o
   3  -9  -6     2349.89     2152.27    103.17 o
   3   9   6      364.08      484.93     32.83 o
   4   9   6      115.19      140.19     23.15 o
   4  -9  -6      387.10      393.13     44.83 o
  -5   9   6      617.90      598.21     28.68 o
   5   9   6       32.46       43.87     20.05 o
  -6   9   6      343.80      390.32     35.19 o
  -6  -9  -6      165.55      195.85     22.31 o
   6   9   6      166.72      199.10     28.75 o
  -7  -9  -6       22.14       -2.34     17.38 o
  -7   9   6       41.54       50.47     25.86 o
   7   9   6       18.28       45.00     21.72 o
  -8  -9  -6        0.05        9.96     17.47 o
   8   9   6        0.44       10.13     21.63 o
  -9  -9  -6        1.29       -7.57     17.40 o
   9   9   6        0.24        7.72     23.54 o
   9 -10  -6      181.99      201.23     30.35 o
  -9  10   6      174.05      196.95     28.51 o
   8 -10  -6       44.13       17.90     21.61 o
  -8  10   6       46.40       56.59     13.69 o
   7 -10  -6       19.03       23.83     16.80 o
   6 -10  -6      114.80      106.51     18.64 o
   5 -10  -6       82.24       68.39     17.23 o
   4 -10  -6      834.36      873.72     36.11 o
  -4 -10  -6      695.96      614.75     51.71 o
  -3  10   6      395.17      373.60     24.19 o
  -3 -10  -6     1082.63     1063.16     66.50 o
  -2  10   6      151.03      187.97     17.94 o
  -2 -10  -6      107.31       79.35     38.15 o
  -1 -10  -6      785.28      752.01     37.97 o
   0  10   6      972.45      986.50     48.82 o
   0 -10  -6      916.89      851.60     42.61 o
  -1  10   6      356.19      370.32     29.94 o
   1 -10  -6      353.34      447.82     33.15 o
   2 -10  -6      153.29      176.75     29.66 o
   3 -10  -6      814.83      745.78     56.13 o
   3  10   6      904.23      842.34     46.59 o
  -4  10   6      985.65     1002.95     56.13 o
   4  10   6      292.99      398.35     32.66 o
  -5 -10  -6      332.84      320.26     26.21 o
  -5  10   6      207.07      199.38     19.98 o
   5  10   6      330.99      376.24     33.98 o
  -6 -10  -6      101.24       84.51     20.11 o
  -6  10   6      157.72      166.86     28.05 o
   6  10   6      117.08      123.40     25.71 o
  -7  10   6       20.24       25.37     25.32 o
  -7 -10  -6       12.89       22.04     18.23 o
   7  10   6       17.04       44.79     23.02 o
  -8 -10  -6       20.54      -17.27     17.27 o
   8  10   6       22.25       21.57     21.91 o
  -9 -10  -6       76.63       96.69     30.85 o
   9  10   6       72.82      110.21     27.99 o
   8 -11  -6        1.55      -19.59     19.59 o
  -8  11   6        1.62        4.97     17.12 o
   7 -11  -6      300.54      313.90     26.23 o
   6 -11  -6      348.44      332.59     26.02 o
   5 -11  -6       88.04      101.85     19.29 o
  -5 -11  -6      192.90      203.35     41.34 o
   4 -11  -6       59.35       75.81     18.27 o
  -4 -11  -6      128.30       85.30     38.38 o
   3 -11  -6      318.43      333.06     25.06 o
  -3 -11  -6      238.54      238.85     41.85 o
  -2 -11  -6      332.61      396.51     46.70 o
  -1 -11  -6      557.98      710.16     56.93 o
   0  11   6      483.79      606.16     37.52 o
   0 -11  -6      504.24      541.67     36.60 o
  -1  11   6      777.07      793.34     44.35 o
   1 -11  -6      783.73      768.15     41.83 o
  -2  11   6      213.70      255.34     23.17 o
   2 -11  -6      254.53      305.79     32.44 o
  -3  11   6      396.77      393.67     27.66 o
  -4  11   6      112.96      131.82     28.51 o
   4  11   6      117.20      113.98     23.32 o
  -5  11   6      158.41      140.76     18.75 o
   5  11   6      140.12      180.64     26.69 o
  -6  11   6      355.55      342.76     34.57 o
  -6 -11  -6       82.59       75.03     19.77 o
   6  11   6       79.69      121.96     25.10 o
  -7 -11  -6      235.02      221.19     25.80 o
  -7  11   6      407.90      453.38     37.89 o
   7  11   6      217.83      283.98     34.02 o
  -8 -11  -6       58.32       50.32     19.98 o
   8  11   6       51.22       41.92     23.20 o
   8 -12  -6      105.39       83.78     27.32 o
   7 -12  -6        1.54       20.74     24.43 o
  -7 -12  -6       57.53       75.20     44.13 o
   6 -12  -6       60.36       26.88     17.66 o
   5 -12  -6       54.23       94.15     20.33 o
  -5 -12  -6       34.07       34.70     38.71 o
   4 -12  -6      119.79      135.55     20.83 o
  -4 -12  -6       61.23       56.22     40.21 o
   3 -12  -6       15.26       19.57     24.97 o
  -3 -12  -6      266.08      314.16     45.76 o
  -2 -12  -6      605.59      645.39     55.61 o
  -2  12   6      322.67      357.80     23.83 o
  -1  12   6      221.36      249.87     21.28 o
  -1 -12  -6      355.19      410.31     51.66 o
   0  12   6      565.82      632.93     40.12 o
   0 -12  -6      569.61      624.67     60.52 o
   1 -12  -6      358.84      392.08     54.29 o
   2 -12  -6      530.71      513.29     60.02 o
  -3  12   6      126.25      142.90     20.24 o
  -4  12   6      134.42      149.67     29.23 o
  -5  12   6       60.86       74.01     18.05 o
   5  12   6       10.28       10.00     19.79 o
  -6  12   6       74.90      103.30     28.19 o
  -6 -12  -6       41.55       38.06     19.36 o
   6  12   6       36.43       16.97     21.68 o
  -7  12   6       28.05       32.01     25.56 o
   7  12   6       49.10       27.80     23.28 o
   8  12   6        7.24       34.54     23.33 o
   7 -13  -6      101.30       83.28     28.95 o
   6 -13  -6      224.20      192.64     33.15 o
   5 -13  -6       55.28       52.62     27.14 o
   4 -13  -6       24.77       29.97     26.54 o
  -4 -13  -6      199.54      227.89     46.00 o
   3 -13  -6       63.04       67.79     29.25 o
  -3 -13  -6       51.81       85.68     41.96 o
   2 -13  -6      177.26      155.68     31.46 o
  -2 -13  -6      139.03       92.52     44.24 o
  -1  13   6      390.86      375.53     24.89 o
  -1 -13  -6      179.04      218.24     50.04 o
   0  13   6      478.14      470.15     35.98 o
   0 -13  -6      469.91      553.82     58.02 o
   1 -13  -6      407.80      488.51     59.67 o
  -2  13   6      209.12      183.70     21.68 o
  -3  13   6       96.10       94.10     19.12 o
  -4  13   6      115.90      140.15     29.96 o
  -5  13   6       82.78       77.12     17.90 o
  -5 -13  -6       47.59       54.79     28.58 o
  -6 -13  -6       21.12        5.32     17.21 o
  -6  13   6      235.37      217.09     31.83 o
   6  13   6       17.94       10.26     20.76 o
   7  13   6       65.08       30.60     23.83 o
  -5 -14  -6      153.61      150.76     46.45 o
  -4 -14  -6      147.57      163.69     47.76 o
   3 -14  -6       93.75       45.48     27.40 o
  -3 -14  -6       65.39       94.52     46.59 o
   2 -14  -6        9.72        6.86     25.39 o
  -2 -14  -6       83.86      184.85     49.34 o
  -1  14   6      345.49      371.19     24.00 o
  -1 -14  -6      167.66      209.69     50.60 o
   0 -14  -6      529.76      644.41     65.14 o
   1 -14  -6      359.87      370.39     58.45 o
  -2  14   6       47.64       38.27     18.42 o
  -3  14   6      114.28      135.07     21.24 o
  -4  14   6      101.17      120.56     28.12 o
  -5  14   6      264.33      260.12     32.70 o
  -4 -15  -6      120.06       99.09     49.01 o
  -3 -15  -6       47.40      124.52     50.64 o
  -2  15   6      122.38      136.78     17.88 o
  -2 -15  -6      247.72      284.31     55.79 o
   1  15   6       31.97       53.01     25.08 o
  -1  15   6       14.10        8.92     11.76 o
  -1 -15  -6       25.09       34.22     47.87 o
   0 -15  -6      267.88      385.05     60.34 o
   0  15   6      191.07      209.00     20.85 o
  -3  15   6       41.61       12.46     27.84 o
  -4  15   6       76.68       66.98     27.84 o
  -3 -16  -6       49.10      104.02     54.16 o
  -2  16   6      146.86      183.91     20.44 o
  -2 -16  -6       77.34       87.20     51.42 o
  -1  16   6      344.08      346.28     25.00 o
  -1 -16  -6      171.84      202.96     55.98 o
   0  16   6       48.21       62.40     15.30 o
   0 -16  -6       64.89      215.83     58.02 o
   1  16   6       31.29       59.52     14.88 o
  -1  17   6       75.09      119.86     18.36 o
   0  17   6        0.21      -11.15     11.15 o
 -11   0   7       96.50      148.15     25.52 o
 -10   0   7      118.54      148.87     24.19 o
  -9   0   7      233.68      270.20     28.82 o
  -8   0   7      388.78      402.63     30.51 o
  -7   0   7      341.36      338.42     19.46 o
  -6   0   7      377.64      369.89     15.95 o
  -5   0   7       16.65       29.20      8.09 o
   4   0   7      799.32      716.60     37.43 o
  -4   0   7     1452.76     1360.83     35.52 o
  -3   0   7     4027.52     4179.60    119.40 o
   3   0   7     5445.28     5623.15    225.01 o
   2   0   7     3721.52     3763.96    152.69 o
  -2   0   7     5886.93     5826.11    134.36 o
  -1   0   7      351.10      319.29     12.22 o
   0   0   7       47.28       39.60      5.99 o
   1   0   7     1685.71     1639.96     39.19 o
   5   0   7       38.28       34.44      8.85 o
   6   0   7      357.19      366.00     16.47 o
   7   0   7       34.93       16.66     20.37 o
   8   0   7      661.79      659.60     45.15 o
   9   0   7       29.09       14.58     22.05 o
  10   0   7       72.85       78.26     25.11 o
  11   0   7      139.47      185.54     30.98 o
  11  -1  -7       22.91       33.98     20.68 o
 -11   1   7       26.63       27.79     20.74 o
  10  -1  -7       51.55       40.90     20.64 o
 -10   1   7       58.25       46.37     19.72 o
   9  -1  -7       68.22       53.86     19.51 o
  -9   1   7       64.41       38.06     18.44 o
   8  -1  -7      198.96      167.62     23.91 o
  -8   1   7      195.26      174.99     17.38 o
   7  -1  -7       27.48        3.47     12.09 o
  -7   1   7       28.44       35.15     12.17 o
   6  -1  -7      410.82      406.03     16.80 o
  -6   1   7      416.81      408.84     16.90 o
   5  -1  -7      436.74      399.46     15.82 o
  -5   1   7      446.62      410.74     15.77 o
   4  -1  -7      787.03      782.34     22.96 o
  -4   1   7      823.83      802.89     23.30 o
  -4  -1  -7      686.40      679.47     36.24 o
   3  -1  -7      174.14      190.90      9.48 o
   3   1   7     1903.19     1904.33     82.89 o
  -3   1   7      179.40      229.98     13.89 o
  -3  -1  -7     1889.42     1883.34     81.43 o
   2  -1  -7     1371.01     1370.53     36.24 o
  -2   1   7     1450.13     1429.75     35.56 o
   1  -1  -7     4676.04     4804.29    110.33 o
  -1   1   7     4496.11     4717.58    106.84 o
   0  -1  -7       71.08       90.39     10.87 o
   0   1   7       60.10       65.79      6.68 o
  -1  -1  -7     3498.69     3670.98     80.82 o
   1   1   7     3279.35     3452.44     80.72 o
  -2  -1  -7     5309.49     5252.85    122.70 o
   2   1   7     5463.98     5329.49    151.21 o
   4   1   7      368.86      359.97     14.39 o
  -5  -1  -7      421.88      363.88     14.95 o
   5   1   7      340.39      305.29     14.52 o
  -6  -1  -7      272.19      286.94     14.89 o
   6   1   7      239.40      278.49     18.12 o
  -7  -1  -7      318.91      316.25     22.63 o
   7   1   7      292.15      284.20     19.20 o
  -8  -1  -7      167.70      164.27     28.69 o
   8   1   7      189.95      199.77     28.56 o
  -9  -1  -7      154.01      178.45     28.77 o
   9   1   7      161.50      175.99     28.92 o
 -10  -1  -7       27.82        0.24     20.53 o
  10   1   7       31.76       -5.16     21.96 o
 -11  -1  -7       53.73       56.78     25.11 o
  11   1   7       53.46       44.85     25.11 o
  11  -2  -7      164.05      214.49     27.84 o
 -11   2   7      152.32      155.32     26.49 o
  10  -2  -7       13.39       11.43     18.99 o
 -10   2   7       23.26       41.66     19.92 o
   9  -2  -7       90.27       50.36     20.03 o
  -9   2   7       95.93      121.83     16.29 o
   8  -2  -7      373.89      375.14     30.09 o
  -8   2   7      405.84      405.52     21.92 o
   7  -2  -7      624.17      640.07     27.71 o
  -7   2   7      584.19      574.13     26.28 o
   6  -2  -7      200.18      209.75     17.60 o
  -6   2   7      186.91      180.70     14.89 o
   5  -2  -7      613.37      634.65     24.98 o
  -5  -2  -7      573.29      584.55     33.05 o
  -5   2   7      550.54      538.02     19.09 o
   4  -2  -7      466.00      482.76     16.08 o
  -4   2   7      438.63      466.92     16.60 o
  -4  -2  -7      195.25      185.37     19.81 o
   3  -2  -7      783.31      825.41     20.55 o
  -3  -2  -7      366.52      355.30     25.24 o
  -3   2   7      749.95      811.46     28.40 o
   2  -2  -7     3690.66     3956.31     95.69 o
  -2   2   7     3850.33     4201.74    116.43 o
  -2  -2  -7     3502.96     3676.80    149.91 o
   1  -2  -7      411.87      420.38     14.97 o
  -1   2   7      447.56      443.66     13.52 o
   0  -2  -7      105.64      129.36      8.48 o
   0   2   7      113.62      147.18      8.14 o
  -1  -2  -7      442.88      433.74     19.29 o
   1   2   7      474.04      440.17     18.27 o
   2   2   7     1839.65     2047.51     61.58 o
   3   2   7       47.23       75.10      8.29 o
   4   2   7        4.07        9.26      7.57 o
   5   2   7      342.73      365.61     18.88 o
  -6  -2  -7      132.18      128.34     16.86 o
   6   2   7      129.06      136.98     15.45 o
  -7  -2  -7      238.07      210.78     20.29 o
   7   2   7      245.50      250.53     19.31 o
  -8  -2  -7      226.11      252.13     22.07 o
   8   2   7      205.15      233.23     31.48 o
  -9  -2  -7       27.67        5.69     21.11 o
   9   2   7       19.46       -5.71     21.15 o
 -10  -2  -7       29.93       38.84     22.41 o
  10   2   7       32.60       27.88     22.30 o
 -11  -2  -7       25.74       32.52     23.50 o
  11  -3  -7       11.69       18.57     19.46 o
 -11   3   7       13.14        2.23     19.53 o
  10  -3  -7       57.48       50.21     20.03 o
 -10   3   7       59.59       64.21     20.50 o
   9  -3  -7        8.12       54.38     19.55 o
  -9   3   7        6.17        9.13     12.61 o
   8  -3  -7       56.56       59.86     15.82 o
  -8   3   7       52.86       57.65     13.69 o
   7  -3  -7      120.57      107.54     15.75 o
  -7   3   7      106.42       89.74     13.61 o
   6  -3  -7      233.78      222.21     18.44 o
  -6   3   7      230.61      246.68     17.12 o
   5  -3  -7      703.88      701.78     28.47 o
  -5  -3  -7     1115.95     1137.80     53.75 o
  -5   3   7      739.09      696.59     21.91 o
   4  -3  -7      784.51      716.12     28.73 o
  -4   3   7      854.48      785.06     22.67 o
  -4  -3  -7      614.81      553.99     32.24 o
   3  -3  -7      408.73      407.82     16.79 o
  -3   3   7      412.91      422.52     17.70 o
  -3  -3  -7      564.80      556.66     31.94 o
   2  -3  -7     1092.86     1053.50     29.40 o
  -2   3   7     1069.18     1040.73     32.40 o
  -2  -3  -7     3720.72     3736.62    152.80 o
   1  -3  -7     1110.40     1106.17     28.49 o
  -1   3   7      942.34      948.86     31.63 o
   0  -3  -7      371.23      342.31     12.65 o
   0   3   7      380.90      345.61     11.78 o
  -1  -3  -7     1036.85     1048.28     28.68 o
   1   3   7     1002.00      943.63     32.85 o
   2   3   7     3423.51     3409.56     97.44 o
   3   3   7      403.52      385.14     18.20 o
   4   3   7      253.04      287.65     17.81 o
   5   3   7      711.15      722.18     29.88 o
  -6  -3  -7      635.87      659.60     29.60 o
   6   3   7      592.50      597.78     26.86 o
  -7  -3  -7       80.35      107.66     17.57 o
   7   3   7       74.70       91.72     15.28 o
  -8  -3  -7      261.03      287.09     23.45 o
   8   3   7      270.49      267.99     21.05 o
  -9  -3  -7       47.99       24.48     16.47 o
   9   3   7       56.00       57.61     24.78 o
 -10  -3  -7       18.44       23.37     23.52 o
  10   3   7       20.28       -6.55     22.46 o
 -11   4   7       49.30       67.05     22.76 o
  10  -4  -7       37.79       39.14     20.29 o
 -10   4   7       43.99       51.77     15.15 o
   9  -4  -7       18.59       14.86     18.16 o
  -9   4   7       21.16       30.03     13.58 o
   8  -4  -7      405.50      389.59     24.52 o
  -8   4   7      420.65      402.71     22.59 o
   7  -4  -7      652.47      679.23     29.29 o
  -7   4   7      652.39      611.39     26.75 o
   6  -4  -7      128.80      150.32     16.64 o
  -6   4   7      125.18      128.10     14.12 o
   5  -4  -7     1315.02     1342.07     45.74 o
  -5   4   7     1342.00     1347.25     44.59 o
   4  -4  -7      328.03      340.86     18.59 o
  -4  -4  -7      300.05      306.53     25.41 o
  -4   4   7      302.71      340.44     16.64 o
   3  -4  -7     1527.06     1459.56     40.12 o
  -3  -4  -7     2083.10     1942.43     84.28 o
  -3   4   7     1534.56     1510.16     64.73 o
   2  -4  -7     1430.01     1328.09     37.36 o
  -2   4   7     1536.08     1480.82     41.90 o
  -2  -4  -7      862.47      776.35     42.22 o
   1  -4  -7     1659.09     1679.23     43.13 o
  -1   4   7     1675.13     1713.95     49.23 o
   0  -4  -7      521.55      470.05     15.78 o
   0   4   7      527.73      497.99     14.91 o
  -1  -4  -7     1307.17     1329.44     35.61 o
   1   4   7     1281.15     1247.20     40.81 o
   2   4   7      194.95      244.75     15.30 o
   3   4   7     1376.17     1407.36     45.78 o
   4   4   7      169.68      207.04     16.08 o
  -5  -4  -7      511.03      490.87     25.63 o
   5   4   7      467.30      509.14     23.54 o
  -6  -4  -7      146.66      171.74     19.51 o
   6   4   7      162.09      189.45     17.23 o
  -7  -4  -7      163.27      209.93     20.59 o
   7   4   7      142.58      121.25     16.29 o
  -8  -4  -7       47.29       62.12     17.18 o
   8   4   7       65.20       67.85     14.84 o
  -9  -4  -7       43.32       52.51     17.90 o
   9   4   7       42.34       23.46     22.72 o
 -10  -4  -7       18.94       10.55     23.46 o
  10   4   7       23.53       -4.03     22.39 o
 -11   5   7       18.19        6.77     18.55 o
  10  -5  -7       58.96      112.70     23.52 o
 -10   5   7       55.33       50.14     14.82 o
   9  -5  -7       61.33       49.08     16.36 o
  -9   5   7       71.01       70.37     15.21 o
   8  -5  -7       36.94       28.10     14.93 o
  -8   5   7       40.32       38.97     12.89 o
   7  -5  -7        0.86       -8.94     12.74 o
   6  -5  -7       95.54       94.88     15.08 o
  -6   5   7       92.02       82.61     13.08 o
   5  -5  -7        3.42      -10.74     10.74 o
  -5   5   7        0.11        0.58      9.72 o
   4  -5  -7      114.87      112.50     13.78 o
  -4  -5  -7      436.56      445.11     31.40 o
  -4   5   7      129.93      127.67     11.72 o
   3  -5  -7      430.35      437.95     18.08 o
  -3   5   7      435.05      437.39     17.73 o
  -3  -5  -7      259.79      263.85     26.19 o
   2  -5  -7     1117.82     1085.25     30.94 o
  -2   5   7     1066.81     1061.21     33.57 o
  -2  -5  -7     1592.71     1566.84     72.32 o
   1  -5  -7     1606.30     1579.62     41.66 o
  -1   5   7     1691.06     1642.35     47.30 o
   0  -5  -7       90.41      108.60      8.57 o
   0   5   7       84.97      105.61      7.60 o
  -1  -5  -7     1886.83     1894.78     49.75 o
   1   5   7     1989.45     1941.93     58.15 o
   2   5   7     1171.90     1209.36     39.62 o
   3   5   7       61.40       73.08     11.98 o
   4   5   7      362.88      364.85     19.87 o
  -5  -5  -7     1702.09     1840.04     62.71 o
   5   5   7     1730.96     1901.66     60.62 o
  -6  -5  -7      319.38      327.31     24.22 o
   6   5   7      326.13      343.00     20.63 o
  -7  -5  -7      187.57      169.09     20.61 o
  -7   5   7       83.60      154.43     29.97 o
   7   5   7      196.70      195.35     18.23 o
  -8  -5  -7      178.89      140.71     20.25 o
   8   5   7      187.92      222.36     19.48 o
  -9  -5  -7       57.83       36.23     16.99 o
   9   5   7       47.40       84.15     16.30 o
 -10  -5  -7        3.05        5.68     16.40 o
  10   5   7        3.92        6.07     22.04 o
  10  -6  -7       69.68       64.33     22.78 o
 -10   6   7       57.48       51.58     15.04 o
   9  -6  -7       40.95       45.94     16.80 o
  -9   6   7       34.64       38.43     14.21 o
   8  -6  -7      406.53      446.85     26.51 o
  -8   6   7      401.55      463.17     23.67 o
   7  -6  -7      431.62      421.81     24.15 o
   6  -6  -7      339.86      347.84     21.74 o
  -6   6   7      348.50      339.81     20.20 o
   5  -6  -7     1925.40     1853.05     61.14 o
  -5   6   7     1982.57     1956.90     60.36 o
   4  -6  -7      499.28      501.59     20.51 o
  -4   6   7      490.55      457.16     29.81 o
   3  -6  -7      364.48      360.06     17.84 o
  -3   6   7      391.29      385.55     16.27 o
   2  -6  -7       81.44       93.80     10.65 o
  -2   6   7       56.65       64.70      8.87 o
   1  -6  -7      249.28      302.12     14.60 o
  -1   6   7      276.58      314.66     14.41 o
   0  -6  -7      128.04      177.66     11.26 o
   0   6   7      120.53      142.10      8.96 o
  -1  -6  -7       33.39       38.23     10.16 o
   1   6   7       40.78       36.60      9.72 o
  -2  -6  -7      559.34      581.94     21.09 o
   2   6   7      529.44      532.56     22.80 o
  -3  -6  -7      374.06      370.30     17.27 o
   3   6   7      358.79      343.72     18.85 o
  -4  -6  -7       58.45       66.55     15.64 o
   4   6   7       67.08       71.17     13.02 o
  -5  -6  -7      139.49      180.33     20.59 o
   5   6   7      129.73      173.43     16.79 o
  -6  -6  -7       54.92       46.69     16.90 o
   6   6   7       48.89       66.79     14.02 o
  -7  -6  -7      108.47       79.74     17.83 o
  -7   6   7      499.97      465.81     38.23 o
   7   6   7       90.87       95.86     15.45 o
  -8  -6  -7      127.58      131.38     20.07 o
   8   6   7      132.59      146.18     17.16 o
  -9  -6  -7      141.56      117.91     20.51 o
   9   6   7      138.11      130.02     17.95 o
 -10  -6  -7       20.55       20.59     17.60 o
  10   6   7       24.12       34.04     23.02 o
  10  -7  -7       22.85       34.04     21.39 o
 -10   7   7       19.66       28.16     14.08 o
   9  -7  -7       14.43       40.64     16.53 o
  -9   7   7       20.51       10.22     13.28 o
   8  -7  -7       99.84       77.20     17.38 o
  -8   7   7      100.76      109.96     15.30 o
   7  -7  -7       36.36       53.25     15.58 o
   6  -7  -7      373.38      389.87     23.85 o
  -6   7   7      382.73      388.46     20.50 o
   5  -7  -7       13.21       39.01     13.52 o
  -5   7   7       20.27       20.68     10.93 o
   4  -7  -7      191.05      184.84     15.40 o
   3  -7  -7       34.87       38.23     10.31 o
  -3   7   7       30.32       43.98      8.66 o
   2  -7  -7     1402.92     1397.16     39.80 o
  -2   7   7     1433.02     1472.52     43.74 o
   1  -7  -7     1585.09     1619.30     42.90 o
  -1   7   7     1561.45     1544.70     47.21 o
   0  -7  -7       52.72       72.71     14.21 o
   0   7   7       55.54       59.48      8.92 o
  -1  -7  -7     1222.05     1320.48     38.12 o
   1   7   7     1251.28     1321.80     43.07 o
  -2  -7  -7     1042.83     1015.23     30.53 o
   2   7   7      886.39      892.89     33.96 o
  -3  -7  -7       18.10       27.97     10.44 o
   3   7   7       15.12        8.37     11.04 o
  -4  -7  -7      499.70      524.01     27.77 o
   4   7   7      499.22      485.78     35.04 o
  -5  -7  -7     1422.05     1425.21     52.38 o
   5   7   7     1510.57     1468.35     71.60 o
  -6  -7  -7      372.40      356.65     26.28 o
   6   7   7      416.35      425.46     34.83 o
  -7  -7  -7      164.58      165.27     21.61 o
  -7   7   7      109.45       98.81     27.84 o
   7   7   7      171.71      191.70     29.45 o
  -8  -7  -7      184.84      175.62     21.85 o
   8   7   7      161.99      147.48     17.94 o
  -9  -7  -7       44.48       37.69     18.18 o
   9   7   7       37.25       23.04     14.28 o
 -10  -7  -7        6.53      -16.45     16.45 o
 -10   8   7       68.80       73.41     16.34 o
   9  -8  -7       43.98       43.00     16.93 o
  -9   8   7       39.37       45.20     14.73 o
   8  -8  -7      237.56      214.33     21.85 o
  -8   8   7      203.95      210.97     18.27 o
   7  -8  -7       19.38        7.81     14.99 o
   6  -8  -7      320.30      289.41     22.70 o
   5  -8  -7      228.17      234.36     20.92 o
  -5   8   7      284.40      300.65     18.55 o
   4  -8  -7      693.24      677.28     25.78 o
  -4   8   7      727.66      734.82     35.87 o
   3  -8  -7      290.43      336.73     18.42 o
  -3   8   7      305.51      265.28     20.38 o
   2  -8  -7     1255.87     1245.95     36.63 o
   1  -8  -7      388.30      413.32     18.68 o
  -1   8   7      421.06      423.46     17.92 o
   0  -8  -7        8.06        6.60     13.24 o
   0   8   7       10.59        9.68      7.36 o
  -1  -8  -7      431.97      470.50     20.68 o
   1   8   7      461.55      472.02     29.94 o
  -2  -8  -7      552.56      594.64     22.81 o
  -2   8   7     1373.45     1437.21     66.90 o
   2   8   7      535.29      548.79     24.43 o
  -3  -8  -7     1374.37     1375.31     50.30 o
   3   8   7     1339.40     1396.72     67.35 o
  -4  -8  -7       60.86       76.46     17.62 o
   4   8   7       58.73       55.94     20.16 o
  -5  -8  -7      420.42      440.95     26.91 o
   5   8   7      436.10      462.26     34.95 o
  -6   8   7      332.75      278.78     32.20 o
  -6  -8  -7       21.66        6.49     16.53 o
   6   8   7       15.67        8.83     19.77 o
  -7  -8  -7      142.78      105.15     20.09 o
  -7   8   7       85.75      128.30     28.68 o
   7   8   7      157.39      179.49     28.45 o
  -8  -8  -7       80.75       86.90     20.14 o
   8   8   7       69.08       95.52     26.36 o
  -9  -8  -7        5.01       -7.31     16.97 o
   9   8   7        3.45       -4.80     13.28 o
  10   8   7       58.42       89.72     22.81 o
   9  -9  -7       40.39       21.11     16.45 o
  -9   9   7       38.35       41.99     14.04 o
   8  -9  -7       24.63       25.97     16.32 o
  -8   9   7       25.82       26.04     12.37 o
   7  -9  -7       53.15       40.57     16.17 o
   6  -9  -7       48.32       78.85     17.34 o
   5  -9  -7      731.65      674.63     30.79 o
   4  -9  -7      432.75      417.15     23.72 o
  -4   9   7      426.06      341.38     24.28 o
   3  -9  -7      187.59      223.21     19.42 o
  -3   9   7      195.88      223.21     20.07 o
  -1  -9  -7      725.89      750.80     56.81 o
   0  -9  -7       51.13       45.78     15.14 o
   0   9   7       52.94       43.38      9.18 o
  -1   9   7      502.59      481.22     33.03 o
   1  -9  -7      418.78      500.57     53.96 o
   1   9   7      544.29      550.54     34.33 o
  -2  -9  -7      647.73      648.47     24.43 o
  -2   9   7     1237.81     1188.79     58.71 o
   2  -9  -7     1183.99     1258.09     77.92 o
   2   9   7      561.03      557.34     36.71 o
  -3  -9  -7      372.72      383.53     26.15 o
   3   9   7      369.60      349.99     30.16 o
  -4  -9  -7      442.62      447.37     27.80 o
   4   9   7      466.28      535.38     36.93 o
  -5   9   7      884.46      958.32     54.57 o
  -5  -9  -7      438.93      456.51     29.36 o
   5   9   7      506.40      553.84     39.21 o
  -6   9   7       57.44       59.74     26.43 o
  -6  -9  -7        5.89        5.90     16.79 o
   6   9   7       10.37       13.08     20.27 o
  -7  -9  -7       34.45       43.44     19.01 o
  -7   9   7       62.00       35.17     27.30 o
   7   9   7       25.01       27.32     22.18 o
  -8  -9  -7      121.70      120.99     22.09 o
   8   9   7       99.63      103.82     27.36 o
  -9  -9  -7       84.14       73.36     20.48 o
   9   9   7       84.28       67.66     16.38 o
   9 -10  -7       18.21       -1.67     20.68 o
  -9  10   7       16.23       24.02     17.99 o
   8 -10  -7      112.80       89.35     18.83 o
  -8  10   7       99.09      108.90     15.51 o
   7 -10  -7       95.71      115.50     18.94 o
  -7  10   7       70.84       59.39     13.74 o
   6 -10  -7        4.84       -2.21     15.15 o
   5 -10  -7       91.71       76.86     17.97 o
   4 -10  -7      201.10      193.98     20.76 o
  -4  10   7      256.92      241.20     21.46 o
   3 -10  -7      115.95      118.75     18.62 o
  -3  10   7      110.34      121.10     16.23 o
  -2  10   7      326.15      318.88     22.13 o
   0  10   7       74.69       72.97     10.39 o
   0 -10  -7       92.93       80.82     42.75 o
  -1 -10  -7      101.54      142.38     19.03 o
  -1  10   7     1446.34     1449.91     70.74 o
   1 -10  -7     1493.50     1639.48     90.39 o
   1  10   7       85.79       63.16     18.25 o
  -2 -10  -7       26.52       21.91     12.52 o
   2 -10  -7      364.18      428.90     53.25 o
  -3 -10  -7      126.79      109.08     19.05 o
  -4 -10  -7      270.40      236.36     23.91 o
   4  10   7      272.19      305.53     30.57 o
  -5  10   7      221.62      234.06     31.22 o
  -5 -10  -7      206.14      168.42     21.83 o
   5  10   7      210.13      238.16     30.35 o
  -6 -10  -7       88.56       56.09     18.83 o
  -6  10   7       46.44       48.32     26.17 o
   6  10   7      100.94       88.79     24.67 o
  -7 -10  -7      130.00      162.84     23.22 o
   7  10   7      137.74      114.04     26.34 o
  -8 -10  -7       24.14       -1.67     18.07 o
   8  10   7       22.45       11.33     23.24 o
  -9 -10  -7       51.99       49.39     27.71 o
   8 -11  -7       32.83       47.52     16.88 o
  -8  11   7       35.77       34.22     13.73 o
   7 -11  -7        1.88       -3.69     16.25 o
  -7  11   7        3.47        4.99     12.02 o
   6 -11  -7       41.88       32.96     17.21 o
   5 -11  -7      216.18      262.18     23.82 o
   4 -11  -7      127.49      119.95     20.07 o
  -4  11   7      108.84      100.29     16.04 o
   3 -11  -7      277.27      288.30     36.10 o
  -3  11   7      270.47      269.71     21.16 o
  -2  11   7       13.46       28.58     11.11 o
  -1 -11  -7      426.16      472.63     51.77 o
   0 -11  -7       57.30       79.09     19.35 o
   0  11   7       59.96       69.98     10.93 o
  -1  11   7      507.70      491.53     35.28 o
   1 -11  -7      452.78      481.22     55.44 o
   1  11   7      229.29      198.52     24.04 o
  -2 -11  -7      912.00      879.96     38.97 o
   2 -11  -7      382.53      399.37     57.26 o
  -3 -11  -7       63.76       44.29     17.68 o
  -4 -11  -7      110.61       61.17     18.12 o
  -5  11   7      205.94      221.00     32.01 o
  -5 -11  -7       10.85        1.67     16.42 o
   5  11   7       18.92       29.49     21.50 o
  -6 -11  -7        9.69       25.34     17.90 o
  -6  11   7       55.62       20.70     26.38 o
   6  11   7        5.29        5.60     21.11 o
  -7 -11  -7       11.39      -17.25     17.25 o
   7  11   7        8.14       10.07     21.65 o
  -8 -11  -7       32.48       21.05     19.27 o
   8  11   7       29.93       22.41     24.08 o
   8 -12  -7       67.18      111.74     28.29 o
   7 -12  -7      160.68      119.38     21.35 o
  -7  12   7      141.78      135.59     16.79 o
   6 -12  -7       15.97       24.00     18.46 o
   5 -12  -7       64.67      120.25     30.62 o
   4 -12  -7       31.64       52.14     26.75 o
   3 -12  -7      377.25      383.06     39.04 o
  -3  12   7      341.08      327.66     23.67 o
  -2  12   7      545.29      551.00     30.33 o
  -1  12   7      208.95      228.18     20.59 o
  -1 -12  -7      102.66      145.09     46.50 o
   0  12   7      339.36      345.22     17.70 o
   0 -12  -7      486.05      545.88     58.30 o
   1  12   7       17.88       18.07     16.45 o
   1 -12  -7      243.82      241.52     52.12 o
  -2 -12  -7        6.90       16.21     16.99 o
   2 -12  -7      538.47      508.34     61.60 o
  -3 -12  -7      114.11      103.63     19.62 o
  -4 -12  -7      134.52      125.31     20.72 o
  -4  12   7      108.00      126.43     30.31 o
  -5 -12  -7       15.84       18.59     17.62 o
  -5  12   7       58.49       43.51     18.03 o
  -6 -12  -7      208.23      162.35     22.57 o
  -6  12   7      107.06       81.72     28.23 o
   6  12   7      211.29      290.73     34.46 o
  -7 -12  -7       15.21       67.92     20.31 o
   7  12   7        9.87        3.13     21.35 o
   6 -13  -7      103.25       64.96     27.38 o
   5 -13  -7      125.48       61.47     27.40 o
   4 -13  -7      175.22      192.09     34.11 o
   3 -13  -7       83.17       80.43     29.01 o
  -3  13   7       71.25       65.98     14.50 o
   2 -13  -7       11.08       25.41     25.17 o
  -2  13   7       17.75       19.98     11.83 o
  -1  13   7      165.23      187.60     19.33 o
  -1 -13  -7      378.08      395.29     56.93 o
   0  13   7       39.89       45.98     10.35 o
   0 -13  -7       59.90       82.11     46.45 o
   1 -13  -7      312.66      322.35     55.11 o
   1  13   7      301.41      245.99     28.06 o
  -2 -13  -7      271.34      242.84     25.41 o
  -3 -13  -7       14.26       14.12     17.71 o
  -4  13   7      192.53      185.30     32.29 o
  -4 -13  -7        9.08        5.95     17.19 o
  -5  13   7      166.94      172.87     20.44 o
  -5 -13  -7       43.61       29.77     18.90 o
  -6  13   7      131.90      148.35     30.16 o
  -6 -13  -7       78.94       46.89     19.85 o
   5 -14  -7      109.96      103.80     29.70 o
   4 -14  -7      151.99      136.42     30.94 o
   3 -14  -7       26.03       20.07     27.36 o
  -3  14   7       31.54       37.99     12.95 o
   2 -14  -7      123.30      154.29     33.35 o
  -2  14   7      130.73      138.65     17.97 o
  -1  14   7      199.77      194.18     19.83 o
   0  14   7      190.42      233.36     21.18 o
   0 -14  -7      273.54      343.35     57.30 o
  -1 -14  -7      307.66      220.50     41.62 o
   1 -14  -7      302.90      375.66     60.63 o
   1  14   7      296.85      274.93     28.81 o
  -2 -14  -7       21.00       32.85     19.40 o
   2  14   7       17.02       11.50     17.08 o
  -3 -14  -7       56.39       41.53     19.74 o
  -4 -14  -7        2.52       -6.75     17.70 o
  -4  14   7      134.33      162.09     32.26 o
  -5  14   7      102.40      122.57     19.98 o
  -5 -14  -7       17.89       16.32     18.83 o
  -6 -14  -7       25.19      -18.40     26.12 o
   3 -15  -7        7.26      -18.64     22.28 o
  -3  15   7       12.24        6.53     11.72 o
   2  15   7      253.67      251.42     30.79 o
   2 -15  -7      146.01      146.48     33.39 o
  -2  15   7      126.80       93.52     16.12 o
   1  15   7      110.23      140.23     28.38 o
  -1  15   7       78.21       84.90     15.71 o
  -1 -15  -7       86.19      202.01     53.81 o
   0  15   7       95.74       76.75     15.56 o
   0 -15  -7      135.68      112.77     52.31 o
   1 -15  -7      125.10      140.80     57.20 o
  -2 -15  -7      172.99      131.69     37.23 o
  -3 -15  -7       21.15        9.68     19.07 o
   3  15   7       16.41       18.53     18.38 o
  -4  15   7      106.20      115.35     28.94 o
  -4 -15  -7       35.10       16.99     19.33 o
  -5 -15  -7      227.19      168.22     36.02 o
  -3  16   7      113.36      114.67     17.90 o
  -2 -16  -7        7.48        8.14     52.07 o
  -2  16   7        5.75        7.05     11.67 o
  -1 -16  -7       51.55       72.43     55.48 o
  -1  16   7       46.17       50.04     14.39 o
   0 -16  -7      119.65       89.98     39.51 o
   0  16   7      126.54      147.37     18.88 o
   1  16   7       31.61        9.74     12.09 o
   2  16   7        5.03        5.68      9.85 o
  -3 -16  -7       48.65       61.27     34.85 o
 -11   0   8        6.28        1.54     19.40 o
 -10   0   8        2.23       10.11     19.38 o
  -9   0   8        6.45        6.62     18.23 o
  -8   0   8       25.07       49.58     18.27 o
  -7   0   8      240.81      269.03     26.62 o
  -6   0   8      365.21      394.53     16.82 o
  -5   0   8        2.80       -0.39      7.44 o
  -4   0   8      747.82      699.52     21.35 o
  -3   0   8     2081.52     2257.68     56.15 o
  -2   0   8       74.97      112.77      9.07 o
  -1   0   8     1059.68     1145.68     30.01 o
   0   0   8     2731.93     2582.20     59.99 o
   1   0   8     4360.24     4393.09     99.12 o
   2   0   8      631.00      628.59     24.39 o
   3   0   8     3135.93     3219.31     77.22 o
   4   0   8      704.18      673.35     21.85 o
   5   0   8      264.92      284.59     14.88 o
   6   0   8      175.86      178.73     16.29 o
   7   0   8        0.50        6.99     19.74 o
   8   0   8       50.02       24.69     21.94 o
   9   0   8        0.21        5.42     21.40 o
  10   0   8        2.70       16.21     22.07 o
  11  -1  -8       13.11        4.58     18.98 o
 -11   1   8       12.35      -17.62     17.62 o
  10  -1  -8      131.93      176.86     26.80 o
 -10   1   8      153.14      142.92     25.10 o
   9  -1  -8      471.74      511.14     35.45 o
  -9   1   8      510.91      490.44     35.04 o
   8  -1  -8       10.14       20.70     17.81 o
  -8   1   8       10.14       -0.13     16.51 o
   7  -1  -8        1.61       -1.87     12.06 o
  -7   1   8        0.24       16.16     11.69 o
   6  -1  -8      343.23      349.47     19.75 o
  -6   1   8      284.68      339.20     16.53 o
   5  -1  -8      770.89      791.70     23.67 o
  -5   1   8      743.14      721.50     23.33 o
   4  -1  -8      518.07      477.14     16.47 o
  -4   1   8      473.51      466.01     16.64 o
   3  -1  -8      860.64      861.43     26.02 o
  -3   1   8      884.74      872.15     30.16 o
  -3  -1  -8     1413.82     1443.89     65.16 o
   2  -1  -8      173.98      168.88     10.83 o
  -2   1   8      167.82      191.44     10.76 o
   1  -1  -8      670.83      648.99     19.40 o
  -1   1   8      655.79      635.54     18.49 o
   0  -1  -8     1259.25     1185.34     39.69 o
   0   1   8     1255.61     1215.02     30.25 o
  -1  -1  -8      193.16      222.10      9.52 o
   1   1   8      207.62      200.66      9.52 o
  -2  -1  -8      314.74      299.80     10.00 o
   2   1   8      326.45      322.87     16.17 o
   3   1   8      970.10     1022.45     28.92 o
  -4  -1  -8      355.92      373.96     15.91 o
   4   1   8      395.25      406.27     15.97 o
  -5  -1  -8      212.94      220.21     14.00 o
   5   1   8      208.77      248.16     17.49 o
  -6  -1  -8      217.67      237.53     14.84 o
   6   1   8      272.41      273.92     18.20 o
  -7  -1  -8      165.84      143.62     25.89 o
   7   1   8      153.95      128.06     16.19 o
  -8  -1  -8      158.80      159.26     27.69 o
   8   1   8      158.37      179.66     28.56 o
  -9  -1  -8      275.98      263.04     33.44 o
   9   1   8      264.99      304.10     34.72 o
 -10  -1  -8      223.12      231.74     32.37 o
  10   1   8      214.48      183.82     30.70 o
 -11   2   8       46.48       31.44     20.01 o
  10  -2  -8       96.70       77.09     21.70 o
 -10   2   8       87.80       69.13     21.24 o
   9  -2  -8       73.54       99.16     22.67 o
  -9   2   8       60.11      105.00     21.94 o
   8  -2  -8       25.48       23.13     18.08 o
  -8   2   8       26.84       11.89     12.48 o
   7  -2  -8       41.55       45.63     13.82 o
  -7   2   8       38.94       45.93     12.74 o
   6  -2  -8      517.63      523.07     25.00 o
  -6   2   8      573.89      559.48     23.65 o
   5  -2  -8      322.60      336.58     19.61 o
  -5   2   8      307.58      305.16     14.08 o
   4  -2  -8     1031.36     1080.13     37.38 o
  -4   2   8     1052.69     1064.57     29.73 o
   3  -2  -8     2671.20     2702.06     56.59 o
  -3   2   8     2568.37     2605.19     78.70 o
  -3  -2  -8     2739.00     2788.15    116.71 o
   2  -2  -8      492.77      471.37     16.62 o
  -2   2   8      450.45      428.27     18.23 o
   1  -2  -8     2346.45     2410.30     60.06 o
  -1   2   8     2463.63     2538.41     57.61 o
   0  -2  -8     3212.59     3451.57     84.90 o
   0   2   8     3538.30     3763.22     82.28 o
  -1  -2  -8     2198.65     2298.36     71.89 o
   1   2   8     2318.65     2418.46     55.50 o
  -2  -2  -8      371.64      409.46     11.76 o
   2   2   8      351.88      386.53     18.55 o
   3   2   8     1531.67     1614.68     52.10 o
  -4  -2  -8      520.25      496.26     18.57 o
   4   2   8      515.93      525.50     22.67 o
  -5  -2  -8      103.54      120.55     11.61 o
   5   2   8       97.38       82.24     13.56 o
  -6  -2  -8      251.34      279.32     21.09 o
   6   2   8      208.57      214.22     18.12 o
  -7  -2  -8      280.38      295.68     23.11 o
   7   2   8      270.26      269.84     20.38 o
  -8  -2  -8       56.56       58.93     22.76 o
   8   2   8       56.54       42.33     21.92 o
  -9  -2  -8       49.25       31.96     22.04 o
   9   2   8       53.06       76.86     23.95 o
 -10  -2  -8       44.03       35.09     23.70 o
  10   2   8       48.65       30.92     23.69 o
  10  -3  -8      157.77      155.38     25.47 o
 -10   3   8      188.21      194.70     27.66 o
   9  -3  -8      241.71      239.42     28.18 o
  -9   3   8      272.71      255.67     27.40 o
   8  -3  -8       31.31       48.65     15.38 o
  -8   3   8       40.19       56.57     13.76 o
   7  -3  -8      683.63      707.01     30.01 o
  -7   3   8      639.51      647.84     28.32 o
   6  -3  -8     1053.82     1108.96     39.32 o
  -6   3   8      954.86      996.24     37.06 o
   5  -3  -8      272.08      296.14     19.61 o
  -5   3   8      279.91      282.53     13.80 o
   4  -3  -8       38.07       31.33     10.98 o
  -4   3   8       47.08       63.73     10.18 o
   3  -3  -8       98.50      112.33     11.24 o
  -3   3   8      120.09      158.33     12.35 o
   2  -3  -8     2840.96     2810.55     68.96 o
  -2   3   8     2863.04     2845.35     79.13 o
   1  -3  -8      737.70      726.51     22.54 o
  -1   3   8      794.66      780.17     20.57 o
   0  -3  -8     1947.98     2019.70     49.97 o
   0   3   8     1947.00     2032.84     47.91 o
  -1  -3  -8      412.08      477.70     21.15 o
   1   3   8      408.22      474.02     19.92 o
  -2  -3  -8      798.40      785.86     23.98 o
   2   3   8      779.70      733.18     27.86 o
  -3  -3  -8      940.39      888.49     26.60 o
   3   3   8      889.82      870.53     31.88 o
  -4  -3  -8     1148.86     1197.45     33.50 o
   4   3   8     1129.79     1131.47     40.29 o
  -5  -3  -8      353.16      380.15     16.73 o
   5   3   8      364.27      384.19     20.05 o
  -6  -3  -8      560.14      556.60     28.69 o
   6   3   8      591.69      609.02     26.62 o
  -7  -3  -8       75.78       92.89     17.71 o
   7   3   8       80.81       77.50     15.06 o
  -8  -3  -8       67.05      113.91     19.29 o
   8   3   8       65.12       64.47     15.32 o
  -9  -3  -8       30.76       27.97     24.02 o
   9   3   8       42.44       64.31     24.93 o
 -10  -3  -8       68.07       66.29     25.41 o
  10   3   8       59.66       54.27     24.02 o
  10  -4  -8      141.25      169.51     25.65 o
 -10   4   8      129.25      137.20     24.74 o
   9  -4  -8       15.07       10.61     18.72 o
  -9   4   8       15.66       24.26     13.04 o
   8  -4  -8       23.16        0.48     14.15 o
  -8   4   8       24.95       23.93     13.08 o
   7  -4  -8       62.15       69.87     14.89 o
  -7   4   8       83.57       93.82     13.58 o
   6  -4  -8      839.45      811.07     33.39 o
  -6   4   8      865.98      854.51     32.33 o
   5  -4  -8      310.99      352.42     20.40 o
  -5   4   8      269.47      308.70     18.10 o
   4  -4  -8      586.05      583.50     21.74 o
  -4   4   8      585.92      583.74     23.32 o
   3  -4  -8     2194.85     2165.38     55.46 o
  -3   4   8     2046.90     2110.70     91.78 o
   2  -4  -8     1371.29     1384.16     37.23 o
  -2   4   8     1286.65     1350.64     41.33 o
   1  -4  -8      208.74      234.90     12.08 o
  -1   4   8      251.72      246.64     12.45 o
   0  -4  -8     1903.58     2016.94     51.97 o
   0   4   8     2101.01     2199.85     49.90 o
  -1  -4  -8      742.71      713.37     29.99 o
   1   4   8      895.64      860.80     28.51 o
  -2  -4  -8     1672.33     1763.51     45.63 o
   2   4   8     1613.12     1672.37     53.81 o
  -3  -4  -8      978.15      992.06     29.23 o
   3   4   8      950.70      953.87     34.18 o
  -4  -4  -8      436.98      486.41     18.66 o
   4   4   8      415.58      435.76     21.52 o
  -5  -4  -8       22.90       41.55     15.38 o
   5   4   8       30.13       43.57     12.56 o
  -6  -4  -8      540.09      541.28     28.51 o
   6   4   8      531.41      551.76     25.75 o
  -7  -4  -8      287.30      301.25     24.21 o
   7   4   8      265.71      274.57     19.83 o
  -8  -4  -8       38.56       35.08     17.01 o
   8   4   8       37.91       30.57     14.23 o
  -9  -4  -8        0.33      -14.10     15.86 o
   9   4   8        0.24      -20.90     20.90 o
 -10  -4  -8        6.65       -0.04     24.04 o
  10   4   8        6.73       18.01     23.19 o
  10  -5  -8        0.97      -11.09     18.27 o
 -10   5   8        2.37       -6.94     12.97 o
   9  -5  -8       21.24        4.90     14.82 o
  -9   5   8        7.67        1.43     12.28 o
   8  -5  -8      116.48      111.29     17.92 o
  -8   5   8      130.83      143.27     16.36 o
   7  -5  -8      507.74      517.69     25.65 o
  -7   5   8      457.52      454.34     23.17 o
   6  -5  -8      854.58      865.08     34.46 o
  -6   5   8      866.29      872.82     33.07 o
   5  -5  -8       13.85       13.87     12.00 o
  -5   5   8        7.99        5.06      9.81 o
   4  -5  -8      658.24      666.80     24.28 o
  -4   5   8      631.28      649.81     25.17 o
   3  -5  -8      104.37      104.93     11.61 o
  -3   5   8       94.67      117.02     10.61 o
   2  -5  -8     1053.08     1146.16     32.72 o
  -2   5   8     1054.39     1131.10     35.72 o
   1  -5  -8      565.60      570.87     19.59 o
  -1   5   8      604.18      602.03     21.42 o
   0  -5  -8      275.21      323.32     12.97 o
   0   5   8      273.90      285.79     11.48 o
  -1  -5  -8      510.28      511.90     19.61 o
   1   5   8      494.28      486.93     20.55 o
  -2  -5  -8       63.43       73.10     10.41 o
   2   5   8       70.43       94.17     11.85 o
  -3  -5  -8      540.58      525.70     20.31 o
   3   5   8      544.25      542.08     23.74 o
  -4  -5  -8        8.21        4.27      9.20 o
   4   5   8        3.72        5.55     11.07 o
  -5  -5  -8      309.72      341.96     24.82 o
   5   5   8      326.12      348.27     20.50 o
  -6  -5  -8      295.25      285.81     24.02 o
   6   5   8      298.05      290.43     19.64 o
  -7  -5  -8      347.92      297.39     25.06 o
   7   5   8      360.01      340.44     21.29 o
  -8  -5  -8      190.09      197.23     22.46 o
   8   5   8      186.36      200.36     19.59 o
  -9  -5  -8       32.23       15.88     16.71 o
   9   5   8       43.50       68.41     25.75 o
 -10  -5  -8       19.99       31.09     24.47 o
  10   5   8       22.83       35.17     24.61 o
  10  -6  -8        5.73       -7.27     19.09 o
 -10   6   8        8.06        4.73     13.10 o
   9  -6  -8      275.31      274.63     24.17 o
  -9   6   8      266.95      328.88     22.26 o
   8  -6  -8        8.06      -13.97     13.97 o
  -8   6   8        9.14        3.52     11.59 o
   7  -6  -8      396.99      369.95     23.24 o
  -7   6   8      390.99      359.41     21.26 o
   6  -6  -8      123.94      136.46     16.49 o
  -6   6   8      117.20      121.86     14.52 o
   5  -6  -8      182.86      179.33     17.36 o
  -5   6   8      207.29      237.46     16.86 o
   4  -6  -8       31.07       35.45     10.98 o
  -4   6   8       48.47       70.97     16.45 o
   3  -6  -8      834.99      868.07     27.23 o
  -3   6   8      797.82      767.72     27.86 o
   2  -6  -8     2134.27     2113.99     54.12 o
  -2   6   8     2123.25     2046.39     60.56 o
   1  -6  -8        9.35       20.66      8.07 o
  -1   6   8       12.04       17.14      7.44 o
   0  -6  -8      262.33      324.38     21.29 o
   0   6   8      269.62      264.89     13.73 o
  -1  -6  -8        5.06        5.45      9.39 o
   1   6   8        2.72        1.09      8.90 o
  -2  -6  -8      475.54      448.87     19.46 o
   2   6   8      468.64      510.03     21.66 o
  -3  -6  -8      742.69      701.82     24.37 o
   3   6   8      698.84      691.43     28.14 o
  -4  -6  -8      744.41      751.88     33.11 o
   4   6   8      732.44      703.34     29.38 o
  -5  -6  -8        1.95       -7.09     14.78 o
   5   6   8        3.30        5.06     11.52 o
  -6  -6  -8      521.80      567.38     29.96 o
   6   6   8      517.96      558.27     26.32 o
  -7  -6  -8       50.86       50.12     17.38 o
   7   6   8       58.34       43.55     13.78 o
  -8  -6  -8      102.11       88.11     19.48 o
   8   6   8       94.62      116.74     17.03 o
  -9  -6  -8       34.35       40.42     18.55 o
   9   6   8       40.07       48.39     15.56 o
 -10  -6  -8       13.49       11.85     17.42 o
 -10   7   8        5.27      -13.04     13.04 o
   9  -7  -8       33.20       19.49     16.29 o
  -9   7   8       29.08       53.55     14.75 o
   8  -7  -8       39.63       65.70     16.97 o
  -8   7   8       32.71       31.55     12.85 o
   7  -7  -8      235.40      282.40     22.26 o
  -7   7   8      260.80      239.98     18.72 o
   6  -7  -8      326.67      339.81     22.76 o
  -6   7   8      345.62      373.05     20.05 o
   5  -7  -8      385.31      367.82     22.44 o
  -5   7   8      376.71      375.22     20.70 o
   4  -7  -8      161.88      164.65     15.02 o
   3  -7  -8      884.48      864.39     28.86 o
  -3   7   8      830.92      865.77     29.75 o
   2  -7  -8      140.39      199.54     14.38 o
  -2   7   8      145.38      179.40     12.76 o
   1  -7  -8       72.45       77.27     15.34 o
  -1   7   8       85.30       89.07     10.02 o
   0  -7  -8     1723.96     1654.02     56.76 o
   0   7   8     1720.09     1679.30     49.86 o
  -1  -7  -8        5.52        3.52      9.87 o
   1   7   8        1.33       -0.98     13.41 o
  -2  -7  -8     1418.84     1465.81     41.57 o
   2   7   8     1416.76     1446.33     47.82 o
  -3  -7  -8      251.11      263.59     17.57 o
   3   7   8      304.75      328.98     18.83 o
  -4  -7  -8      565.44      578.08     30.29 o
   4   7   8      615.80      659.30     27.51 o
  -5  -7  -8       36.96       40.86     16.90 o
   5   7   8       42.07       53.98     13.58 o
  -6  -7  -8      436.67      454.90     28.42 o
   6   7   8      448.43      446.16     23.98 o
  -7  -7  -8      366.79      395.62     28.77 o
   7   7   8      356.12      390.76     23.11 o
  -8  -7  -8       57.64       74.77     19.61 o
   8   7   8       54.40       42.83     14.99 o
  -9  -7  -8       59.20       76.23     20.09 o
   9   7   8       47.36       24.65     14.84 o
 -10  -7  -8       22.84       30.14     28.97 o
  10  -8  -8        1.04      -18.29     23.04 o
   9  -8  -8       37.96       41.86     17.81 o
  -9   8   8       36.93       25.65     13.73 o
   8  -8  -8      106.57      102.46     18.57 o
  -8   8   8       99.45      109.90     15.56 o
   7  -8  -8      171.06      186.12     20.29 o
  -7   8   8      156.01      162.15     16.80 o
   6  -8  -8       41.29       27.03     14.63 o
  -6   8   8       43.28       33.42     11.95 o
   5  -8  -8      198.52      264.19     20.77 o
  -5   8   8      211.49      225.47     18.21 o
   4  -8  -8        9.67       25.86     12.22 o
   3  -8  -8     1005.08      984.55     32.79 o
  -3   8   8     1087.79     1086.23     34.63 o
   2  -8  -8     1230.05     1134.07     34.80 o
  -2   8   8     1187.79     1159.72     37.19 o
   1  -8  -8      449.05      450.60     25.88 o
  -1   8   8      405.43      409.48     18.20 o
   0  -8  -8      961.28      896.54     37.30 o
   0   8   8      885.48      911.03     30.77 o
  -1  -8  -8      192.84      221.64     16.53 o
   1   8   8      162.54      134.14     20.63 o
  -2  -8  -8      310.58      317.33     18.92 o
   2   8   8      333.38      348.97     25.99 o
  -3  -8  -8      457.98      450.06     26.91 o
   3   8   8      524.37      541.78     23.91 o
  -4  -8  -8      361.31      374.72     26.08 o
   4   8   8      328.23      342.55     20.92 o
  -5  -8  -8       37.11       11.91     16.23 o
   5   8   8       44.23       25.41     13.06 o
  -6  -8  -8       66.28       68.52     18.51 o
   6   8   8       70.70       67.35     14.54 o
  -7  -8  -8       23.39       -4.21     17.19 o
   7   8   8       33.30       17.83     13.24 o
  -8  -8  -8       38.33       42.07     18.51 o
   8   8   8       45.41       58.82     15.02 o
  -9  -8  -8       57.67       53.68     20.00 o
   9   8   8       61.62       76.85     16.66 o
   9  -9  -8      201.02      151.41     21.39 o
  -9   9   8      207.11      203.27     19.07 o
   8  -9  -8       38.01       11.98     16.08 o
  -8   9   8       30.36       15.43     12.59 o
   7  -9  -8      310.84      292.42     24.34 o
  -7   9   8      332.91      368.30     21.35 o
   6  -9  -8      113.94      101.70     17.84 o
  -6   9   8      145.63      168.27     16.21 o
   5  -9  -8      285.09      313.60     23.28 o
  -5   9   8      293.35      323.26     20.18 o
   4  -9  -8       29.13       13.41     12.33 o
  -4   9   8       33.48       44.26     12.93 o
   3  -9  -8       64.14       46.85     13.54 o
  -3   9   8       57.20       22.96     11.43 o
   2  -9  -8       34.28       50.69     17.55 o
  -2   9   8       28.58       31.64      9.35 o
   1  -9  -8      337.86      328.36     25.60 o
  -1   9   8      325.75      314.64     15.99 o
   0  -9  -8      254.40      223.58     22.26 o
   0   9   8      251.95      247.55     14.10 o
  -1  -9  -8       60.97       65.70     13.60 o
   1   9   8       81.54       57.63     17.60 o
  -2  -9  -8      241.99      270.10     18.57 o
   2   9   8      215.51      220.17     24.76 o
  -3  -9  -8       17.72       10.68     15.43 o
   3   9   8       24.47        6.92     15.49 o
  -4  -9  -8      241.70      246.99     23.35 o
   4   9   8      234.00      256.99     19.33 o
  -5  -9  -8       22.81       46.87     17.18 o
   5   9   8       17.31       11.26     12.37 o
  -6  -9  -8      315.09      290.64     26.45 o
   6   9   8      313.40      360.34     22.28 o
  -7  -9  -8       98.21      114.28     21.26 o
   7   9   8       84.84      102.05     16.43 o
  -8  -9  -8       54.25       50.34     20.22 o
   8   9   8       58.15       44.98     14.43 o
  -9  -9  -8       73.83       80.02     21.20 o
   9   9   8       62.59       59.43     15.88 o
  -9  10   8       44.84       30.64     18.79 o
   8 -10  -8       79.67       87.12     18.60 o
  -8  10   8       69.75       89.96     15.17 o
   7 -10  -8        3.60        3.28     15.60 o
  -7  10   8        6.45       -3.73     11.61 o
   6 -10  -8      140.10      134.46     19.57 o
  -6  10   8      138.54      166.55     16.38 o
   5 -10  -8       42.40       25.95     15.58 o
  -5  10   8       32.13       15.60     12.15 o
   4 -10  -8      267.24      302.54     23.50 o
  -4  10   8      269.84      261.46     23.24 o
  -3  10   8      305.73      300.28     22.28 o
   2 -10  -8       85.66       97.10     19.66 o
  -2  10   8      102.60      105.13     11.72 o
   1 -10  -8      123.82      171.74     21.87 o
  -1  10   8      111.46      128.24     12.41 o
   0 -10  -8     1078.55     1066.33     43.11 o
   0  10   8     1056.97     1040.53     47.21 o
  -1 -10  -8     1612.46     1566.34     55.94 o
   1  10   8     1607.73     1523.55     72.30 o
  -2 -10  -8       62.72       53.29     13.89 o
   2  10   8       74.59       56.33     17.57 o
  -3 -10  -8      662.82      604.61     31.27 o
   3 -10  -8      609.96      547.07     62.43 o
  -4 -10  -8       56.09       42.33     17.95 o
   4  10   8       81.02      104.72     20.24 o
  -5 -10  -8      233.27      223.56     23.52 o
   5  10   8      233.02      257.30     20.53 o
  -6 -10  -8       31.63       43.33     18.73 o
   6  10   8       46.51       78.26     15.56 o
  -7 -10  -8       82.79       86.66     20.92 o
   7  10   8       76.15       63.84     15.56 o
  -8 -10  -8       81.03       98.53     21.65 o
   8  10   8       88.53      107.41     16.93 o
   8 -11  -8       55.19       44.20     19.10 o
  -8  11   8       60.48       41.98     13.63 o
   7 -11  -8        7.92       17.29     17.08 o
  -7  11   8       12.35       12.67     12.28 o
   6 -11  -8      191.52      191.87     22.24 o
  -6  11   8      198.98      169.01     17.27 o
   5 -11  -8       80.09       58.93     28.03 o
   4 -11  -8      114.05       96.49     28.77 o
  -4  11   8      109.76       96.92     16.29 o
   3 -11  -8      163.74      141.43     23.19 o
  -3  11   8      173.60      147.31     17.49 o
   2 -11  -8      586.01      576.21     31.94 o
  -2  11   8      544.19      515.85     30.16 o
   1 -11  -8      451.53      413.98     27.82 o
  -1  11   8      413.45      360.04     18.14 o
   0 -11  -8       92.70      108.47     20.13 o
   0  11   8       94.52      104.69     11.87 o
  -1 -11  -8       16.09       24.00     17.12 o
   1  11   8       16.31       17.14     16.23 o
  -2 -11  -8      133.38      140.04     20.40 o
   2  11   8      161.05       98.88     19.96 o
  -3 -11  -8      143.98      164.21     21.50 o
   3  11   8      125.68      158.01     23.13 o
  -4 -11  -8       38.09       38.91     17.23 o
   4  11   8       35.03       24.00     17.01 o
  -5 -11  -8       85.28       66.89     19.53 o
  -5  11   8      130.07       85.71     29.16 o
   5  11   8       73.35      114.52     22.05 o
  -6 -11  -8       27.81       36.11     18.05 o
   6  11   8       16.94       18.51     14.06 o
  -7 -11  -8       56.74       38.80     19.66 o
   7  11   8       58.15       51.47     15.17 o
  -8 -11  -8        2.75       25.34     26.23 o
   8  11   8        4.16      -12.82     22.26 o
  -8  12   8       26.64       24.50     17.57 o
   7 -12  -8       14.66       21.02     18.36 o
  -7  12   8       12.59       14.80     12.95 o
   6 -12  -8       62.60       36.41     27.41 o
  -6  12   8       58.44       42.49     13.48 o
   5 -12  -8        3.50      -17.49     24.80 o
  -5  12   8        6.84       16.08     12.35 o
   4 -12  -8      275.88      243.00     35.59 o
  -4  12   8      269.78      230.07     22.28 o
   3 -12  -8       78.23       53.33     26.47 o
  -3  12   8       82.80       68.41     14.45 o
  -2  12   8       19.09       19.53     11.43 o
   1 -12  -8      119.34      125.83     22.30 o
  -1  12   8      132.27      155.25     14.15 o
   0 -12  -8      918.39      895.17     55.31 o
  -1 -12  -8      727.06      638.98     34.17 o
   1  12   8      733.38      696.48     40.36 o
  -2 -12  -8       11.44       15.06     16.80 o
   2 -12  -8       23.48       15.58     52.05 o
   2  12   8        7.63       -8.25     15.25 o
  -3 -12  -8      105.62       63.49     19.09 o
   3  12   8       92.00       73.17     19.31 o
  -4 -12  -8       31.68        0.58     16.93 o
   4  12   8       32.38       26.75     18.38 o
  -5 -12  -8       22.18       21.85     18.07 o
   5  12   8       21.58       16.01     17.55 o
  -6 -12  -8       32.90       16.23     18.10 o
   6  12   8       23.99       17.45     17.38 o
  -7 -12  -8       77.89       73.69     20.85 o
  -7  13   8        0.24      -14.80     14.80 o
   6 -13  -8      184.77      128.41     32.03 o
  -6  13   8      168.60      136.09     16.90 o
   5 -13  -8       70.42       82.95     30.42 o
   4 -13  -8        7.84      -15.88     24.45 o
   3 -13  -8        9.22       17.42     25.69 o
  -3  13   8        6.87       22.04     12.33 o
  -2  13   8       67.29       81.06     15.25 o
   1 -13  -8       71.74       92.71     22.61 o
  -1  13   8       65.58       89.66     14.93 o
   0 -13  -8        6.96       -2.78     18.44 o
   0  13   8        5.78       -8.27      8.27 o
  -1 -13  -8       73.09       47.13     30.03 o
   1  13   8       68.32       74.42     11.50 o
  -2 -13  -8      160.19      117.21     21.50 o
   2  13   8      178.77      119.21     21.96 o
   2 -13  -8      141.44       73.01     55.07 o
  -3 -13  -8       90.06       66.03     19.77 o
   3  13   8       89.46       62.93     19.46 o
  -4 -13  -8       28.85       44.40     19.38 o
  -4  13   8       16.95       -1.93     28.42 o
   4  13   8       39.35       31.63     17.90 o
  -5 -13  -8       69.23       60.00     20.01 o
  -5  13   8       96.40       82.86     28.23 o
   5  13   8       67.24       70.71     20.61 o
  -6 -13  -8        0.43      -12.61     17.45 o
   6  13   8        0.31       -0.96     16.69 o
  -6  14   8       42.52       15.86     17.38 o
   5 -14  -8      121.45      115.20     31.75 o
  -5  14   8      129.10      128.00     16.58 o
   4 -14  -8       18.78       -0.35     26.02 o
   3 -14  -8      250.33      290.32     38.41 o
  -3  14   8      233.12      212.06     21.63 o
   2 -14  -8       30.48      -11.95     26.00 o
  -2  14   8       19.47       16.58     11.78 o
   1 -14  -8      136.90      146.14     25.32 o
  -1  14   8      139.96      167.12     18.79 o
   0 -14  -8      209.68      224.23     40.58 o
   0  14   8      231.84      231.86     21.52 o
  -1 -14  -8      174.53      205.78     40.49 o
   1  14   8      209.56      200.49     16.23 o
  -2 -14  -8       24.92       31.68     29.12 o
   2  14   8       17.85       33.02     18.18 o
  -3 -14  -8        0.42       22.65     18.96 o
   3  14   8        0.99        9.42     17.94 o
  -4 -14  -8       77.44       59.13     20.76 o
  -4  14   8       52.84       40.79     29.58 o
   4  14   8       69.01       49.65     19.31 o
  -5 -14  -8        8.14       22.83     27.04 o
   5  14   8       11.53        2.80     17.21 o
   4 -15  -8       85.75       43.51     27.15 o
  -4  15   8       97.44      100.05     17.53 o
   3 -15  -8       10.48        5.12     26.77 o
  -3  15   8        7.32       16.12     12.13 o
   2 -15  -8       99.30       93.95     25.19 o
  -2  15   8      110.78      107.73     16.99 o
   1 -15  -8       79.62       47.97     23.33 o
  -1  15   8       95.48      123.90     17.29 o
   0 -15  -8       49.60       18.42     33.09 o
   0  15   8       45.71       44.28     13.93 o
  -1 -15  -8       87.12       89.57     34.52 o
   1  15   8       84.85       70.61     12.19 o
  -2 -15  -8      132.88       94.65     35.48 o
   2  15   8      113.54      122.35     23.59 o
  -3 -15  -8       78.01       86.16     22.20 o
   3  15   8       85.06       95.41     22.17 o
  -4 -15  -8      141.08      122.18     33.28 o
  -2  16   8       72.11       76.92     15.95 o
  -1  16   8       18.48        6.96     11.61 o
   0 -16  -8       24.93       30.57     34.20 o
   0  16   8       36.80       33.11     13.37 o
  -1 -16  -8       25.89       -1.04     31.33 o
   1  16   8       34.84       38.28     13.39 o
   2  16   8        0.06      -15.54     16.80 o
 -10   0   9       48.05        9.53     19.49 o
  -9   0   9        3.47       -1.97     17.29 o
  -8   0   9       35.59       20.05     17.55 o
  -7   0   9      140.09      167.53     22.87 o
  -6   0   9      487.42      464.06     23.11 o
  -5   0   9       95.47      102.29     10.33 o
  -4   0   9      852.73      883.13     25.78 o
  -3   0   9      349.55      368.69     15.43 o
  -2   0   9      100.45      118.65      9.74 o
  -1   0   9     3560.26     3553.64     84.04 o
   0   0   9       52.97       88.72      7.79 o
   1   0   9     4042.29     4093.77     93.15 o
   2   0   9      229.85      263.24     10.68 o
   3   0   9        8.33       19.59      8.12 o
   4   0   9      543.93      575.09     19.92 o
   5   0   9       26.34       22.31     10.67 o
   6   0   9      176.74      170.48     16.04 o
   7   0   9      316.43      321.89     32.85 o
   8   0   9      526.57      466.27     37.65 o
   9   0   9        0.47       21.53     21.33 o
  10   0   9       10.66       -4.25     21.48 o
  10  -1  -9       31.09       57.89     21.55 o
 -10   1   9       31.24       30.68     19.70 o
   9  -1  -9        6.24       -5.88     16.68 o
  -9   1   9        6.18      -11.41     16.93 o
   8  -1  -9      473.71      483.65     34.44 o
  -8   1   9      465.20      487.25     33.15 o
   7  -1  -9      744.90      715.28     31.31 o
  -7   1   9      758.70      809.79     43.29 o
   6  -1  -9       88.95       94.13     14.38 o
  -6   1   9       80.83       99.25     11.15 o
   5  -1  -9      341.82      344.57     18.83 o
  -5   1   9      274.22      282.38     14.82 o
   4  -1  -9       29.46       25.58      7.57 o
  -4   1   9       33.31       26.64      8.03 o
   3  -1  -9      158.49      168.20     12.24 o
  -3   1   9      169.98      191.70     13.73 o
   2  -1  -9     1356.22     1344.28     36.24 o
  -2   1   9     1377.76     1389.91     35.63 o
   1  -1  -9     2981.03     3051.42     74.55 o
  -1   1   9     3001.92     3189.15     72.30 o
   0  -1  -9       57.41       61.73      7.64 o
   0   1   9       66.76       88.64      7.48 o
  -1  -1  -9     1214.40     1275.91     31.79 o
   1   1   9     1253.71     1248.72     31.70 o
  -2  -1  -9      622.17      640.42     18.57 o
   2   1   9      652.43      666.26     25.54 o
  -3  -1  -9      333.42      345.65     14.95 o
   3   1   9      311.39      296.63     13.89 o
  -4  -1  -9      141.29      131.01     11.82 o
   4   1   9      186.60      214.79     16.01 o
  -5  -1  -9      398.87      415.39     17.31 o
   5   1   9      374.26      387.48     20.46 o
  -6  -1  -9       44.85       46.89     12.11 o
   6   1   9       50.34       46.89     12.56 o
  -7  -1  -9       97.40      116.65     24.78 o
   7   1   9       95.13       97.69     15.43 o
  -8  -1  -9        2.17       19.25     20.98 o
   8   1   9        2.15       23.67     20.72 o
  -9  -1  -9       62.46       88.57     24.76 o
   9   1   9       60.84       72.36     24.41 o
 -10  -1  -9       42.86       43.79     24.22 o
  10   1   9       42.82       45.57     23.83 o
  10  -2  -9      194.35      222.77     28.32 o
 -10   2   9      218.08      175.51     26.04 o
   9  -2  -9       96.35       74.27     21.52 o
  -9   2   9       97.43      111.16     22.11 o
   8  -2  -9      276.28      349.88     31.16 o
  -8   2   9      291.93      291.56     29.16 o
   7  -2  -9      414.06      388.94     23.61 o
  -7   2   9      376.25      382.88     21.31 o
   6  -2  -9       10.05       -7.03     11.41 o
  -6   2   9       10.13       28.75     11.04 o
   5  -2  -9      226.05      228.61     17.47 o
  -5   2   9      209.40      221.86     13.37 o
   4  -2  -9      164.73      214.42     16.51 o
  -4   2   9      175.58      228.74     15.86 o
   3  -2  -9      172.66      198.69     12.97 o
  -3   2   9      182.38      203.40     14.45 o
   2  -2  -9      126.17      163.84     11.22 o
  -2   2   9      121.04      161.78     12.52 o
   1  -2  -9      304.92      319.92     13.60 o
  -1   2   9      336.14      345.13     12.41 o
   0  -2  -9       28.53       34.69      7.05 o
   0   2   9       25.29       23.17      6.08 o
  -1  -2  -9      536.56      536.61     17.29 o
   1   2   9      564.65      562.93     16.93 o
  -2  -2  -9      713.40      711.93     17.84 o
   2   2   9      730.30      678.43     26.86 o
  -3  -2  -9      627.48      646.84     21.79 o
   3   2   9      657.18      684.86     26.71 o
  -4  -2  -9      690.15      678.00     22.67 o
   4   2   9      610.53      644.08     27.38 o
  -5  -2  -9      600.06      583.46     21.55 o
   5   2   9      566.24      594.11     26.13 o
  -6  -2  -9       80.17       94.91     17.58 o
   6   2   9       73.83       94.36     14.76 o
  -7  -2  -9      269.76      304.68     34.33 o
   7   2   9      288.98      335.69     21.03 o
  -8  -2  -9      317.86      308.46     34.72 o
   8   2   9      322.77      343.02     35.59 o
  -9  -2  -9       38.91       25.24     22.91 o
   9   2   9       34.74       35.89     23.19 o
 -10  -2  -9       15.50       16.90     24.34 o
  10   2   9       19.29        5.90     21.33 o
  10  -3  -9       17.26       12.71     19.07 o
 -10   3   9       15.47      -15.28     16.97 o
   9  -3  -9      103.78      111.27     22.54 o
  -9   3   9      102.91       87.12     21.11 o
   8  -3  -9      140.29      167.20     19.16 o
  -8   3   9      148.63      141.51     16.64 o
   7  -3  -9      280.94      285.98     21.94 o
  -7   3   9      325.98      348.53     20.01 o
   6  -3  -9       79.57       60.08     14.21 o
  -6   3   9       72.77       68.91     12.39 o
   5  -3  -9      728.17      758.78     29.23 o
  -5   3   9      633.96      652.16     22.39 o
   4  -3  -9     1667.22     1569.12     43.87 o
  -4   3   9     1638.74     1611.16     50.56 o
   3  -3  -9      221.53      243.54     14.06 o
  -3   3   9      220.36      255.39     14.84 o
   2  -3  -9     1322.87     1349.20     36.60 o
  -2   3   9     1359.79     1335.93     41.23 o
   1  -3  -9     2569.34     2621.38     64.46 o
  -1   3   9     2591.31     2636.92     61.28 o
   0  -3  -9       94.44      110.75      8.81 o
   0   3   9       95.06      117.43      8.35 o
  -1  -3  -9     1643.98     1746.95     42.16 o
   1   3   9     1591.30     1599.47     40.66 o
  -2  -3  -9     1133.75     1112.20     32.68 o
   2   3   9     1201.30     1211.94     39.47 o
  -3  -3  -9       89.45      114.43     11.24 o
   3   3   9       79.49      112.27     13.35 o
  -4  -3  -9      833.43      845.46     27.14 o
   4   3   9      900.19      934.23     33.22 o
  -5  -3  -9       27.00       21.46      9.53 o
   5   3   9       28.95       35.39     12.28 o
  -6  -3  -9       67.34       81.72     17.57 o
   6   3   9       73.19       95.28     14.93 o
  -7  -3  -9      163.32      155.32     20.63 o
   7   3   9      161.28      183.46     18.21 o
  -8  -3  -9       54.71       26.99     22.74 o
   8   3   9       56.62       31.88     13.87 o
  -9  -3  -9       27.33       22.72     23.83 o
   9   3   9       26.68       58.59     23.82 o
 -10  -3  -9       33.91       41.85     25.10 o
  10   3   9       31.69       37.41     23.70 o
  10  -4  -9        5.12       -0.33     18.99 o
 -10   4   9        8.21       31.96     19.79 o
   9  -4  -9        1.21       -7.33     17.53 o
  -9   4   9        0.69       14.65     18.18 o
   8  -4  -9      192.12      208.93     20.46 o
  -8   4   9      184.68      205.31     18.75 o
   7  -4  -9      184.77      187.08     19.23 o
  -7   4   9      188.90      190.85     16.73 o
   6  -4  -9        5.01        3.90     12.48 o
  -6   4   9        3.87       23.78     11.02 o
   5  -4  -9      161.39      180.83     16.80 o
  -5   4   9      171.68      193.03     15.60 o
   4  -4  -9      950.53      915.14     29.38 o
  -4   4   9      942.02      914.66     32.48 o
   3  -4  -9      205.61      227.35     14.67 o
  -3   4   9      203.65      244.43     21.83 o
   2  -4  -9      620.30      593.88     20.44 o
  -2   4   9      598.40      563.69     21.52 o
   1  -4  -9      840.69      790.81     24.61 o
  -1   4   9      899.40      883.39     27.99 o
   0  -4  -9      144.69      145.18      9.92 o
   0   4   9      159.33      191.85      9.87 o
  -1  -4  -9      516.17      529.89     24.69 o
   1   4   9      567.77      575.22     17.57 o
  -2  -4  -9      870.50      871.04     27.45 o
   2   4   9      856.29      878.66     31.74 o
  -3  -4  -9      159.81      175.38     13.17 o
   3   4   9      149.88      179.20     15.54 o
  -4  -4  -9     2533.40     2559.78     64.55 o
   4   4   9     2486.37     2507.45     78.27 o
  -5  -4  -9     1509.65     1573.06     53.90 o
   5   4   9     1387.75     1467.00     50.90 o
  -6  -4  -9       76.53       93.00     18.73 o
   6   4   9       76.56      114.67     15.80 o
  -7  -4  -9        1.30       -5.49     15.38 o
   7   4   9        5.07        3.19     12.74 o
  -8  -4  -9      180.43      168.07     21.81 o
   8   4   9      184.62      203.55     19.57 o
  -9  -4  -9      154.77      112.74     27.60 o
   9   4   9      153.35      128.84     28.36 o
 -10  -4  -9       50.04       55.40     25.32 o
  10   4   9       55.03       60.91     24.97 o
  10  -5  -9       66.98       69.65     22.37 o
 -10   5   9       69.92       69.48     21.00 o
   9  -5  -9       63.31       42.70     20.05 o
  -9   5   9       72.38       59.63     15.04 o
   8  -5  -9      200.19      177.92     19.01 o
  -8   5   9      197.28      157.79     17.14 o
   7  -5  -9        9.49       -4.99     13.24 o
  -7   5   9        4.74        3.93     11.24 o
   6  -5  -9      316.47      355.69     23.07 o
  -6   5   9      309.69      309.07     19.27 o
   5  -5  -9     1286.98     1252.95     43.96 o
  -5   5   9     1258.54     1209.23     42.25 o
   4  -5  -9     2492.31     2377.63     62.81 o
  -4   5   9     2529.48     2464.83     73.21 o
   3  -5  -9      151.08      173.34     13.56 o
  -3   5   9      144.35      145.40     11.98 o
   2  -5  -9      599.52      621.35     21.63 o
  -2   5   9      593.16      618.61     22.67 o
   1  -5  -9      859.29      891.09     25.56 o
  -1   5   9      769.38      762.88     27.56 o
   0  -5  -9       66.01       80.50     13.41 o
   0   5   9       76.13       84.86      9.42 o
  -1  -5  -9      346.66      360.38     20.25 o
   1   5   9      314.90      334.06     17.44 o
  -2  -5  -9     1264.09     1256.03     36.35 o
   2   5   9     1238.92     1276.65     42.31 o
  -3  -5  -9      216.02      247.42     15.67 o
   3   5   9      228.86      253.45     17.94 o
  -4  -5  -9      182.97      233.80     15.54 o
   4   5   9      194.30      249.46     18.25 o
  -5  -5  -9       82.01       90.63     18.16 o
   5   5   9      100.75      129.23     15.82 o
  -6  -5  -9        1.38       -1.98     15.71 o
   6   5   9        1.16        4.04     12.28 o
  -7  -5  -9      209.23      239.13     23.48 o
   7   5   9      201.06      181.40     18.46 o
  -8  -5  -9       28.26       62.23     18.83 o
   8   5   9       28.27       26.60     14.28 o
  -9  -5  -9       63.39       93.69     26.51 o
   9   5   9       58.99       67.78     26.51 o
 -10  -5  -9        2.19       23.24     24.34 o
  10  -6  -9        6.10      -18.27     18.27 o
 -10   6   9        2.51      -10.00     13.11 o
   9  -6  -9        8.94       -1.97     15.71 o
  -9   6   9        8.91       -4.17     12.91 o
   8  -6  -9       39.19       33.46     15.15 o
  -8   6   9       29.02       24.39     12.28 o
   7  -6  -9      362.85      331.83     23.76 o
  -7   6   9      373.74      396.40     21.42 o
   6  -6  -9      259.88      272.98     20.85 o
  -6   6   9      264.05      245.51     18.46 o
   5  -6  -9      245.66      228.05     19.23 o
  -5   6   9      251.95      263.87     18.29 o
   4  -6  -9      159.87      174.36     15.12 o
  -4   6   9      167.67      185.52     15.08 o
   3  -6  -9      289.70      285.20     16.38 o
  -3   6   9      251.21      252.48     14.39 o
   2  -6  -9       28.83       49.69     10.35 o
  -2   6   9       24.81       43.68      8.85 o
   1  -6  -9      259.92      264.39     20.31 o
  -1   6   9      223.19      217.93     14.00 o
   0  -6  -9       77.84       64.85     13.89 o
   0   6   9       74.09       83.78      9.55 o
  -1  -6  -9      511.97      458.48     23.32 o
   1   6   9      476.83      441.23     28.47 o
  -2  -6  -9      290.49      309.57     18.01 o
   2   6   9      336.74      353.59     18.64 o
  -3  -6  -9       84.90       74.19     12.06 o
   3   6   9       95.79      117.99     14.26 o
  -4  -6  -9     1135.65     1165.66     44.89 o
   4   6   9     1145.01     1168.33     41.60 o
  -5  -6  -9      792.05      855.77     36.47 o
   5   6   9      747.84      790.42     32.87 o
  -6  -6  -9      205.70      242.06     23.43 o
   6   6   9      199.98      213.79     19.05 o
  -7  -6  -9       40.89       24.43     17.60 o
   7   6   9       29.44       21.00     13.26 o
  -8  -6  -9       40.95       74.68     19.31 o
   8   6   9       48.30       33.02     14.82 o
  -9  -6  -9       90.32       85.38     20.64 o
   9   6   9       88.09      106.75     17.23 o
 -10   7   9        1.95       28.51     20.61 o
   9  -7  -9       30.56       49.86     17.47 o
  -9   7   9       36.25       45.52     14.93 o
   8  -7  -9       85.70       68.94     17.62 o
  -8   7   9       72.30       92.09     15.14 o
   7  -7  -9      117.00       86.23     16.58 o
  -7   7   9       87.85       76.29     13.82 o
   6  -7  -9      113.70      138.61     17.32 o
  -6   7   9      119.75      114.65     14.71 o
   5  -7  -9      783.60      773.82     32.90 o
  -5   7   9      814.25      821.97     31.90 o
   4  -7  -9     1493.92     1459.97     42.64 o
   3  -7  -9      290.00      287.26     17.38 o
  -3   7   9      311.34      301.32     15.65 o
   2  -7  -9      607.12      601.03     22.24 o
  -2   7   9      584.91      589.58     22.96 o
   1  -7  -9      185.94      227.61     20.83 o
  -1   7   9      210.67      216.07     13.65 o
   0  -7  -9      129.59      160.28     17.86 o
   0   7   9      114.98      154.45     12.33 o
  -1  -7  -9      286.30      343.72     21.39 o
   1   7   9      309.75      288.45     24.09 o
  -2  -7  -9      517.15      518.74     21.65 o
   2   7   9      461.72      490.14     31.64 o
  -3  -7  -9     1054.05     1073.34     33.68 o
   3   7   9     1072.88     1057.35     38.25 o
  -4  -7  -9      160.17      174.50     20.68 o
   4   7   9      133.65      169.09     16.82 o
  -5  -7  -9      221.76      198.54     21.55 o
   5   7   9      217.41      237.48     18.92 o
  -6  -7  -9       53.25       62.25     18.23 o
   6   7   9       43.13       55.89     14.52 o
  -7  -7  -9      146.70      147.66     21.59 o
   7   7   9      132.12      182.03     18.94 o
  -8  -7  -9       20.96       13.97     18.12 o
   8   7   9       22.32       23.19     14.47 o
  -9  -7  -9       32.31       43.14     18.92 o
   9   7   9       33.48       29.27     15.21 o
   9  -8  -9       29.43       42.09     17.47 o
  -9   8   9       24.17       15.40     12.72 o
   8  -8  -9      114.64      137.28     19.88 o
  -8   8   9      116.84      127.02     16.10 o
   7  -8  -9       81.42       77.61     17.60 o
  -7   8   9       66.57       66.31     14.12 o
   6  -8  -9      368.52      345.52     23.30 o
  -6   8   9      363.52      362.36     21.24 o
   5  -8  -9       17.37        1.47     13.08 o
  -5   8   9       19.23       19.49     11.74 o
   4  -8  -9      428.86      375.72     19.85 o
   3  -8  -9       86.18       64.42     13.08 o
  -3   8   9      111.14      116.76     12.19 o
   2  -8  -9       22.58        8.72     14.95 o
  -2   8   9       23.04       25.69      8.61 o
   1  -8  -9      291.94      316.42     24.26 o
  -1   8   9      262.62      267.77     15.84 o
   0  -8  -9       17.91       30.92     14.71 o
   0   8   9       22.54       18.07      8.01 o
  -1  -8  -9      501.73      518.89     26.02 o
   1   8   9      454.75      414.11     30.29 o
  -2  -8  -9      279.07      272.70     18.18 o
   2   8   9      285.36      267.73     26.08 o
  -3  -8  -9       61.01       68.26     16.92 o
   3   8   9       74.57       94.60     19.96 o
  -4  -8  -9      345.24      330.38     25.67 o
   4   8   9      390.18      378.76     32.68 o
  -5  -8  -9      638.88      682.95     34.13 o
   5   8   9      695.50      752.71     31.20 o
  -6  -8  -9       85.00       76.96     19.61 o
   6   8   9       79.31       68.07     14.88 o
  -7  -8  -9       63.07       44.96     18.86 o
   7   8   9       53.36       40.44     14.82 o
  -8  -8  -9       72.66       28.23     18.85 o
   8   8   9       66.63       95.91     16.53 o
  -9  -8  -9       17.39       20.89     19.09 o
   9   8   9       24.73       34.98     15.21 o
   9  -9  -9       19.22       15.82     16.16 o
  -9   9   9       16.98       15.30     13.28 o
   8  -9  -9       82.00       48.99     17.27 o
  -8   9   9      100.44       82.76     15.14 o
   7  -9  -9      121.66      117.36     18.92 o
  -7   9   9      108.58       87.81     14.93 o
   6  -9  -9      188.89      209.75     21.39 o
  -6   9   9      199.54      224.27     18.59 o
   5  -9  -9      309.19      292.86     22.94 o
  -5   9   9      338.43      321.69     20.33 o
   4  -9  -9       77.18       82.76     14.65 o
  -4   9   9       93.14      111.55     16.17 o
   3  -9  -9      344.47      293.90     26.32 o
  -3   9   9      353.99      312.30     22.22 o
   2  -9  -9      354.54      406.30     26.25 o
  -2   9   9      334.40      319.40     16.88 o
   1  -9  -9      330.18      335.02     26.26 o
  -1   9   9      362.77      351.83     17.01 o
   0  -9  -9      107.20      129.91     18.99 o
   0   9   9       89.18       81.45     10.91 o
  -1  -9  -9      529.47      526.24     28.29 o
   1   9   9      529.54      558.38     33.61 o
  -2  -9  -9      520.23      479.16     22.02 o
   2   9   9      484.64      478.83     32.01 o
  -3  -9  -9       34.23       41.44     16.64 o
   3   9   9       28.38       28.03     16.42 o
  -4  -9  -9       76.81       80.67     18.62 o
   4   9   9       59.39       67.55     18.34 o
  -5  -9  -9       10.51        9.37     16.27 o
   5   9   9       14.99       23.80     13.56 o
  -6  -9  -9       38.64       57.13     18.64 o
   6   9   9       28.40       41.25     14.39 o
  -7  -9  -9      104.35      118.21     21.39 o
   7   9   9      114.85      122.12     17.23 o
  -8  -9  -9        5.12      -16.90     16.90 o
   8   9   9        4.53        2.34     13.76 o
   8 -10  -9       32.71       27.66     17.27 o
  -8  10   9       24.75       54.01     14.06 o
   7 -10  -9       40.52       87.03     18.44 o
  -7  10   9       31.02       47.04     13.99 o
   6 -10  -9        5.89      -14.13     14.13 o
  -6  10   9        2.71       -0.04     11.43 o
   5 -10  -9       61.87       74.47     26.43 o
  -5  10   9       71.91       81.32     14.60 o
   4 -10  -9       53.10       70.50     21.05 o
  -4  10   9       65.67       62.27     14.38 o
   3 -10  -9      435.86      411.50     30.86 o
  -3  10   9      444.80      449.78     27.19 o
   2 -10  -9      118.50      102.63     19.96 o
  -2  10   9      122.95      127.26     12.72 o
   1 -10  -9      354.47      380.89     27.75 o
  -1  10   9      361.36      336.43     17.18 o
   0 -10  -9      342.02      331.65     25.93 o
   0  10   9      329.63      352.88     17.49 o
  -1 -10  -9      470.94      483.69     27.90 o
   1  10   9      521.09      501.01     32.48 o
  -2 -10  -9      371.32      385.83     27.79 o
   2  10   9      372.43      353.51     28.60 o
  -3 -10  -9      138.02      174.62     21.39 o
   3  10   9      127.03       89.00     20.38 o
  -4 -10  -9       13.32       12.72     16.53 o
   4  10   9       20.51       34.65     17.31 o
  -5 -10  -9      107.32       76.66     19.10 o
   5  10   9      128.74      118.26     21.37 o
  -6 -10  -9       50.46       56.85     18.75 o
   6  10   9       59.05       84.82     15.91 o
  -7 -10  -9       91.08       68.81     19.75 o
   7  10   9       88.82       73.49     16.21 o
  -8 -10  -9       66.78       58.04     20.59 o
   8  10   9       68.43       60.52     15.45 o
   8 -11  -9       85.85      107.58     28.10 o
  -8  11   9       92.52       66.61     19.96 o
   7 -11  -9      308.40      289.49     26.23 o
  -7  11   9      311.49      269.42     21.00 o
   6 -11  -9       40.31      -12.19     24.28 o
  -6  11   9       40.75       43.87     13.82 o
   5 -11  -9      162.95      134.22     30.94 o
  -5  11   9      163.74      166.64     17.60 o
   4 -11  -9        0.28        9.52     18.77 o
  -4  11   9        5.12        9.96     12.00 o
   3 -11  -9      113.93      112.20     22.26 o
  -3  11   9      109.68      102.11     15.90 o
   2 -11  -9      120.17      134.88     22.20 o
  -2  11   9      133.37       99.35     15.45 o
   1 -11  -9      111.44      135.59     21.76 o
  -1  11   9      117.57      114.89     12.87 o
   0 -11  -9      243.80      265.76     25.49 o
   0  11   9      244.64      273.98     16.49 o
  -1 -11  -9      124.41      165.32     21.76 o
   1  11   9      100.56      111.53     12.78 o
  -2 -11  -9      303.71      306.46     26.06 o
   2  11   9      301.74      311.48     29.68 o
  -3 -11  -9       15.45       11.78     16.69 o
   3  11   9       22.84       -3.80     15.73 o
  -4 -11  -9      203.87      165.82     22.15 o
   4  11   9      198.41      158.68     23.67 o
  -5 -11  -9      162.66      175.10     22.74 o
   5  11   9      181.21      153.38     23.20 o
  -6 -11  -9       48.22       65.79     19.66 o
   6  11   9       50.14       23.67     17.21 o
  -7 -11  -9       40.53       65.66     20.00 o
   7  11   9       43.97       65.62     19.98 o
   8  11   9       12.97        7.92     22.63 o
  -7  12   9       74.16       62.42     19.87 o
   6 -12  -9       53.23       26.67     25.80 o
  -6  12   9       69.81       50.08     14.26 o
   5 -12  -9       73.52       17.06     26.49 o
  -5  12   9       70.23       64.72     14.50 o
   4 -12  -9       25.80        4.90     24.50 o
  -4  12   9       34.97       32.37     13.23 o
   3 -12  -9      101.38      118.80     23.65 o
  -3  12   9       87.21       53.79     13.95 o
   2 -12  -9      112.43       79.41     21.92 o
  -2  12   9      109.86      159.78     17.92 o
   1 -12  -9      402.82      364.20     29.58 o
  -1  12   9      408.66      395.71     19.33 o
   0 -12  -9      107.93      103.46     21.76 o
   0  12   9      104.94      104.95     12.82 o
  -1 -12  -9      263.06      231.22     36.67 o
   1  12   9      287.02      255.39     16.23 o
  -2 -12  -9      395.48      354.20     40.40 o
  -3 -12  -9      103.12       78.18     19.79 o
   3  12   9       97.59       99.09     20.90 o
  -4 -12  -9      212.60      211.42     23.87 o
   4  12   9      186.60      181.24     24.48 o
  -5 -12  -9        1.81      -16.34     16.36 o
   5  12   9        2.53       -8.98     16.19 o
  -6 -12  -9       27.85       31.88     18.81 o
   6  12   9       33.47       16.38     17.05 o
  -7 -12  -9       11.71      -19.66     25.24 o
  -6  13   9      106.81      130.19     23.19 o
   5 -13  -9       48.46       73.97     29.05 o
  -5  13   9       42.41       37.84     13.63 o
   4 -13  -9      212.04      198.21     34.82 o
  -4  13   9      197.23      159.68     20.01 o
   3 -13  -9      113.07       62.42     22.91 o
  -3  13   9      114.83      114.91     16.68 o
   2 -13  -9      156.71      176.36     25.82 o
  -2  13   9      157.46      164.75     18.72 o
   1 -13  -9      124.86      111.57     23.22 o
  -1  13   9      127.93      123.96     16.62 o
   0 -13  -9       47.41        8.09     20.09 o
   0  13   9       57.14       44.79     10.89 o
  -1 -13  -9       82.94       63.88     31.38 o
   1  13   9      106.32       82.89     12.04 o
  -2 -13  -9       97.29       95.54     29.86 o
   2  13   9      105.25       82.30     20.63 o
  -3 -13  -9      254.16      241.59     25.62 o
   3  13   9      239.96      233.40     27.47 o
  -4 -13  -9      133.76      123.25     21.91 o
   4  13   9      141.20      110.66     22.43 o
  -5 -13  -9      110.63      134.36     22.81 o
   5  13   9      108.94      105.91     22.35 o
  -6 -13  -9       25.05       30.14     27.03 o
  -5  14   9       23.46       63.97     19.98 o
   4 -14  -9       49.38       22.72     28.25 o
  -4  14   9       42.02       22.94     11.18 o
   3 -14  -9       14.54       17.55     21.55 o
  -3  14   9       14.53       18.68     12.26 o
   2 -14  -9       42.54       33.63     21.53 o
  -2  14   9       53.22       61.53     13.95 o
   1 -14  -9       45.13       44.40     21.83 o
  -1  14   9       52.89       23.58     12.30 o
   0 -14  -9      118.85      121.12     34.82 o
   0  14   9      131.71      140.52     18.16 o
  -1 -14  -9       75.51       73.67     33.37 o
   1  14   9       65.42       42.23     11.24 o
  -2 -14  -9       33.61       49.04     29.62 o
   2  14   9       42.54       75.58     21.63 o
  -3 -14  -9      224.19      242.35     26.51 o
   3  14   9      212.95      168.81     25.84 o
  -4 -14  -9       58.38       66.05     21.07 o
   4  14   9       49.52       39.88     19.74 o
  -5 -14  -9       81.87       65.07     29.07 o
  -4  15   9      151.92      128.08     18.83 o
   3 -15  -9      257.55      317.23     42.22 o
  -3  15   9      257.12      301.08     23.96 o
   2 -15  -9       44.23       58.65     23.76 o
  -2  15   9       40.17       46.00     13.78 o
   1 -15  -9      185.85      125.20     25.84 o
  -1  15   9      176.35      171.13     19.61 o
   0 -15  -9       22.06       30.83     32.53 o
   0  15   9       27.35       21.20     12.45 o
  -1 -15  -9       73.55       79.54     34.11 o
   1  15   9       76.13       74.56     12.20 o
  -2 -15  -9        3.22       -8.72     29.03 o
   2  15   9        5.18        5.23      9.59 o
  -3 -15  -9      171.17      112.35     34.76 o
   3  15   9      159.28      174.69     25.82 o
 -10   0  10      125.66      116.87     23.74 o
  -9   0  10      344.83      439.58     33.59 o
  -8   0  10      368.43      436.56     32.53 o
  -7   0  10       71.69       60.15     18.53 o
  -6   0  10      897.28      915.64     35.24 o
  -5   0  10       25.86       29.99     11.07 o
  -4   0  10     1519.52     1542.88     40.66 o
  -3   0  10     3619.03     3691.14     89.05 o
  -2   0  10      200.88      238.51     12.85 o
  -1   0  10       72.78       58.19      8.14 o
   0   0  10      123.34      168.53     10.11 o
   1   0  10       64.48       47.11      6.90 o
   2   0  10       11.79        4.99      5.45 o
   3   0  10     2932.91     2957.70     89.42 o
   4   0  10      817.56      813.94     31.48 o
   5   0  10      345.33      332.26     19.51 o
   6   0  10       68.86       85.34     13.58 o
   7   0  10        5.60       -8.11     20.00 o
   8   0  10       35.45       51.92     22.98 o
   9   0  10       60.95       36.26     22.57 o
  10   0  10       21.39       22.11     21.81 o
  10  -1 -10       20.68        5.40     18.83 o
 -10   1  10       17.52        3.95     19.12 o
   9  -1 -10       14.61       24.56     19.42 o
  -9   1  10       20.97       22.76     17.88 o
   8  -1 -10       88.12       82.37     20.48 o
  -8   1  10       80.47       66.76     19.70 o
   7  -1 -10       90.98       69.04     15.17 o
  -7   1  10       88.38       91.46     20.27 o
   6  -1 -10       37.15       38.14     12.85 o
  -6   1  10       39.49       42.79     12.59 o
   5  -1 -10      314.76      327.79     20.09 o
  -5   1  10      324.89      333.46     15.47 o
   4  -1 -10       26.60       17.75     10.22 o
  -4   1  10       29.38       21.57      9.79 o
   3  -1 -10      294.68      311.91     14.88 o
  -3   1  10      283.46      307.94     16.38 o
   2  -1 -10      312.66      321.50     14.19 o
  -2   1  10      290.99      295.59     13.47 o
   1  -1 -10      780.73      781.46     23.45 o
  -1   1  10      791.23      801.61     22.44 o
   0  -1 -10     5613.91     5894.64    137.17 o
   0   1  10     5727.25     5923.61    133.09 o
  -1  -1 -10     1377.89     1399.67     34.91 o
   1   1  10     1348.18     1342.17     34.63 o
  -2  -1 -10      349.46      344.63     12.72 o
   2   1  10      335.23      326.62     12.98 o
  -3  -1 -10      294.39      300.76     14.75 o
   3   1  10      287.79      304.68     17.60 o
  -4  -1 -10      814.60      868.38     26.60 o
   4   1  10      770.34      806.10     31.87 o
  -5  -1 -10      145.19      199.38     16.68 o
   5   1  10      141.77      110.70     14.76 o
  -6  -1 -10      721.33      752.23     30.55 o
   6   1  10      728.89      715.82     30.29 o
  -7  -1 -10      522.52      532.60     39.93 o
   7   1  10      541.44      524.83     25.84 o
  -8  -1 -10       14.95       25.28     22.26 o
   8   1  10       15.59       16.69     21.59 o
  -9  -1 -10       34.72       24.28     21.92 o
   9   1  10       29.88       36.23     21.96 o
 -10  -1 -10       21.55       13.32     22.89 o
  10   1  10       14.90       29.23     22.41 o
  10  -2 -10      184.89      231.56     28.94 o
 -10   2  10      170.72      142.25     25.06 o
   9  -2 -10      141.03      162.04     24.95 o
  -9   2  10      134.39      138.50     23.85 o
   8  -2 -10      163.40      224.51     27.03 o
  -8   2  10      174.46      180.92     24.95 o
   7  -2 -10       73.84       58.78     14.88 o
  -7   2  10       83.02       70.00     18.73 o
   6  -2 -10      410.66      446.24     23.02 o
  -6   2  10      406.09      411.68     21.44 o
   5  -2 -10      552.89      565.80     24.19 o
  -5   2  10      497.65      457.68     18.44 o
   4  -2 -10      872.27      905.67     28.84 o
  -4   2  10      837.09      900.12     32.90 o
   3  -2 -10     2226.88     2226.07     55.68 o
  -3   2  10     2022.54     2059.08     65.66 o
   2  -2 -10      593.36      629.83     21.18 o
  -2   2  10      659.29      676.31     35.84 o
   1  -2 -10      155.97      171.07     11.48 o
  -1   2  10      136.54      152.65      9.81 o
   0  -2 -10      311.26      328.25     13.61 o
   0   2  10      357.40      343.87     13.00 o
  -1  -2 -10      304.61      314.12     12.87 o
   1   2  10      294.36      318.63     12.45 o
  -2  -2 -10     1102.86     1067.82     37.63 o
   2   2  10     1096.79     1052.29     37.04 o
  -3  -2 -10      828.04      840.11     26.28 o
   3   2  10      780.29      822.81     31.40 o
  -4  -2 -10      163.13      173.97     13.30 o
   4   2  10      157.65      172.91     15.51 o
  -5  -2 -10       29.61       56.42     10.85 o
   5   2  10       26.04       30.88     12.00 o
  -6  -2 -10       22.78       -3.71     19.83 o
   6   2  10       24.67       23.96     12.48 o
  -7  -2 -10       26.72       36.80     21.98 o
   7   2  10       23.15       18.55     12.85 o
  -8  -2 -10      158.85      160.26     27.86 o
   8   2  10      156.52      118.49     26.75 o
  -9  -2 -10       42.77       66.64     24.91 o
   9   2  10       48.40       74.01     24.54 o
 -10  -2 -10       11.96       -2.58     22.31 o
  10   2  10       15.36       12.89     22.65 o
  10  -3 -10       28.45       41.33     20.85 o
 -10   3  10       22.78       36.78     19.87 o
   9  -3 -10       48.83       36.32     20.29 o
  -9   3  10       42.60       64.46     20.42 o
   8  -3 -10      103.51       97.27     17.53 o
  -8   3  10       98.97       78.74     20.55 o
   7  -3 -10       33.90       18.23     13.84 o
  -7   3  10       30.54       26.93     11.95 o
   6  -3 -10       44.70       33.42     13.23 o
  -6   3  10       40.92       32.90     11.46 o
   5  -3 -10      127.13      128.21     15.54 o
  -5   3  10      127.80      134.83     11.69 o
   4  -3 -10       79.98      106.10     12.45 o
  -4   3  10       98.18      129.84     12.98 o
   3  -3 -10      889.71      841.28     26.91 o
  -3   3  10      867.27      859.85     30.62 o
   2  -3 -10       35.58       44.66      8.87 o
  -2   3  10       31.68       37.65      8.18 o
   1  -3 -10      320.23      360.93     14.91 o
  -1   3  10      336.02      353.68     15.67 o
   0  -3 -10     1462.47     1481.98     40.42 o
   0   3  10     1587.07     1638.42     38.97 o
  -1  -3 -10      945.52      964.26     36.37 o
   1   3  10     1013.80     1029.36     27.03 o
  -2  -3 -10       38.26       32.81     11.02 o
   2   3  10       45.19       42.12     10.81 o
  -3  -3 -10     1271.75     1300.91     36.89 o
   3   3  10     1213.85     1301.41     44.18 o
  -4  -3 -10      167.21      213.77     14.26 o
   4   3  10      163.15      201.58     17.34 o
  -5  -3 -10       48.40       64.62     11.20 o
   5   3  10       45.12       43.20     13.30 o
  -6  -3 -10      206.49      205.07     21.35 o
   6   3  10      237.67      234.67     19.03 o
  -7  -3 -10      303.70      329.81     36.58 o
   7   3  10      350.67      369.61     22.46 o
  -8  -3 -10       31.49       27.34     23.37 o
   8   3  10       33.39       50.73     15.01 o
  -9  -3 -10      154.40      170.24     31.01 o
   9   3  10      132.46      152.41     29.60 o
  10  -4 -10       40.03       75.29     21.91 o
 -10   4  10       37.37        2.73     17.14 o
   9  -4 -10       71.82       92.20     22.94 o
  -9   4  10       75.99       85.21     22.00 o
   8  -4 -10       95.06      115.20     17.70 o
  -8   4  10      106.72      146.74     16.86 o
   7  -4 -10      136.41      164.97     18.98 o
  -7   4  10      122.92      111.25     14.99 o
   6  -4 -10      411.04      367.87     23.58 o
  -6   4  10      456.29      463.95     21.91 o
   5  -4 -10      278.47      291.36     20.40 o
  -5   4  10      261.38      286.85     15.15 o
   4  -4 -10      200.12      233.21     16.21 o
  -4   4  10      235.11      282.59     17.97 o
   3  -4 -10      391.10      384.16     17.51 o
  -3   4  10      367.13      358.73     25.37 o
   2  -4 -10      533.13      512.46     19.12 o
  -2   4  10      502.16      514.68     20.31 o
   1  -4 -10      116.06      134.05     10.68 o
  -1   4  10      124.41      149.91     11.24 o
   0  -4 -10      997.72      989.24     36.71 o
   0   4  10      970.87      943.56     31.20 o
  -1  -4 -10      534.42      540.48     24.87 o
   1   4  10      530.22      538.42     17.32 o
  -2  -4 -10       15.46       32.55      9.76 o
   2   4  10       12.04       22.17     10.26 o
  -3  -4 -10       73.80       78.91     11.67 o
   3   4  10       85.36       89.53     13.39 o
  -4  -4 -10      140.76      161.43     13.86 o
   4   4  10      141.25      127.95     15.12 o
  -5  -4 -10      110.33      123.42     18.34 o
   5   4  10      116.35      115.35     15.14 o
  -6  -4 -10      248.98      294.70     23.85 o
   6   4  10      243.59      228.76     19.12 o
  -7  -4 -10        6.14       24.47     16.55 o
   7   4  10        5.37       -3.80     12.15 o
  -8  -4 -10       18.68        7.18     23.11 o
   8   4  10       17.94       11.63     12.85 o
  -9  -4 -10       23.52       15.36     23.46 o
   9   4  10       27.34       42.57     23.96 o
  10  -5 -10       10.69       14.38     19.48 o
 -10   5  10       12.18       -0.04     18.40 o
   9  -5 -10       56.94       50.64     20.76 o
  -9   5  10       48.44       24.54     18.31 o
   8  -5 -10      104.73       82.86     16.75 o
  -8   5  10      115.65       91.70     14.62 o
   7  -5 -10       77.90       70.60     16.06 o
  -7   5  10       84.98       53.94     13.13 o
   6  -5 -10       32.66       46.35     14.34 o
  -6   5  10       31.01       53.01     12.26 o
   5  -5 -10      303.34      321.00     21.57 o
  -5   5  10      282.53      284.63     18.60 o
   4  -5 -10      346.66      361.36     19.09 o
  -4   5  10      342.01      352.88     18.55 o
   3  -5 -10     1062.68     1003.66     31.29 o
  -3   5  10     1090.86     1000.32     49.45 o
   2  -5 -10      368.67      382.65     17.77 o
  -2   5  10      394.35      401.56     17.49 o
   1  -5 -10       14.30       17.71     12.08 o
  -1   5  10       13.18       23.35      7.98 o
   0  -5 -10       86.94      105.17     14.89 o
   0   5  10      134.61      137.63     11.44 o
  -1  -5 -10      429.43      435.80     22.54 o
   1   5  10      421.90      423.98     18.12 o
  -2  -5 -10       90.61       99.81     12.48 o
   2   5  10       76.54      113.72     13.41 o
  -3  -5 -10     1151.78     1127.99     34.43 o
   3   5  10     1178.15     1154.96     40.16 o
  -4  -5 -10      494.04      553.02     21.70 o
   4   5  10      525.69      501.83     24.63 o
  -5  -5 -10      265.49      240.98     22.28 o
   5   5  10      266.83      287.74     20.55 o
  -6  -5 -10      183.51      199.79     22.11 o
   6   5  10      212.18      194.55     18.73 o
  -7  -5 -10       41.43       41.86     17.92 o
   7   5  10       57.21       26.41     14.08 o
  -8  -5 -10        0.44      -13.89     21.68 o
   8   5  10        0.80      -12.00     12.00 o
  -9  -5 -10       50.57        8.48     24.19 o
   9   5  10       43.53       61.38     25.10 o
   9  -6 -10       54.92       49.06     17.66 o
  -9   6  10       61.20       61.93     15.14 o
   8  -6 -10       11.47      -10.41     14.17 o
  -8   6  10        8.55       17.86     12.13 o
   7  -6 -10      231.63      259.68     21.35 o
  -7   6  10      233.35      214.79     18.70 o
   6  -6 -10      637.63      607.04     28.66 o
  -6   6  10      628.58      646.60     27.77 o
   5  -6 -10      407.58      426.91     23.85 o
  -5   6  10      422.85      406.40     21.44 o
   4  -6 -10      110.54      126.70     13.41 o
  -4   6  10      137.66      180.62     14.84 o
   3  -6 -10      867.27      775.53     28.29 o
  -3   6  10      970.66      999.59     31.25 o
   2  -6 -10      260.94      259.59     15.54 o
  -2   6  10      232.64      259.94     15.02 o
   1  -6 -10      720.71      725.00     32.09 o
  -1   6  10      712.12      696.20     25.43 o
   0  -6 -10      483.68      478.38     24.89 o
   0   6  10      493.42      456.59     19.23 o
  -1  -6 -10      223.36      238.55     19.42 o
   1   6  10      264.53      247.33     14.15 o
  -2  -6 -10      445.90      462.19     20.53 o
   2   6  10      481.73      463.58     30.14 o
  -3  -6 -10      398.62      409.40     19.90 o
   3   6  10      422.53      409.42     21.05 o
  -4  -6 -10      194.82      235.06     22.18 o
   4   6  10      204.90      245.04     18.73 o
  -5  -6 -10       50.81       74.56     17.73 o
   5   6  10       57.25       55.22     13.93 o
  -6  -6 -10      143.03      147.02     21.11 o
   6   6  10      135.15      172.48     17.90 o
  -7  -6 -10      122.10      122.86     20.77 o
   7   6  10      116.97      125.57     17.05 o
  -8  -6 -10      215.45      255.15     25.52 o
   8   6  10      210.58      217.42     20.94 o
  -9  -6 -10       64.98       69.43     27.23 o
   9   6  10       63.38       74.29     17.01 o
   9  -7 -10       19.86       11.18     16.58 o
  -9   7  10       24.81       10.98     13.28 o
   8  -7 -10       49.17       48.00     16.88 o
  -8   7  10       61.78       62.84     13.95 o
   7  -7 -10       35.72        0.50     14.23 o
  -7   7  10       38.80       34.09     13.11 o
   6  -7 -10       16.54      -12.91     12.91 o
  -6   7  10       14.48       -7.51     10.98 o
   5  -7 -10      377.26      366.07     23.09 o
  -5   7  10      377.96      402.26     21.76 o
   4  -7 -10       39.08       30.85     12.17 o
   3  -7 -10     1083.00     1078.67     34.69 o
  -3   7  10     1130.41     1170.18     37.50 o
   2  -7 -10      360.67      351.77     26.00 o
  -2   7  10      371.10      390.78     17.95 o
   1  -7 -10       41.79       45.26     14.91 o
  -1   7  10       30.09       30.22      8.81 o
   0  -7 -10     1222.11     1173.41     43.35 o
   0   7  10     1094.83     1097.31     36.56 o
  -1  -7 -10       89.97       90.66     15.73 o
   1   7  10       61.13       71.63     10.13 o
  -2  -7 -10      109.53      123.01     14.12 o
   2   7  10       93.77      105.84     18.79 o
  -3  -7 -10      502.70      498.90     22.05 o
   3   7  10      521.68      541.26     24.45 o
  -4  -7 -10      385.29      423.41     27.30 o
   4   7  10      413.39      441.97     22.72 o
  -5  -7 -10       74.78       65.18     18.21 o
   5   7  10       75.58       71.28     14.43 o
  -6  -7 -10      239.33      210.77     23.13 o
   6   7  10      227.38      235.29     19.94 o
  -7  -7 -10      129.15      125.35     21.05 o
   7   7  10      114.51      103.41     16.56 o
  -8  -7 -10        9.18       -7.09     16.77 o
   8   7  10        8.37       19.57     13.91 o
  -9  -7 -10       70.33      103.85     21.46 o
   9   7  10       77.64      111.29     17.94 o
   9  -8 -10      116.00       94.80     19.27 o
  -9   8  10      115.85      101.01     16.21 o
   8  -8 -10      110.91      109.36     19.27 o
  -8   8  10      104.12      123.77     16.17 o
   7  -8 -10      198.61      181.52     21.02 o
  -7   8  10      194.30      232.93     19.20 o
   6  -8 -10      352.31      301.36     23.15 o
  -6   8  10      321.80      295.96     20.55 o
   5  -8 -10       18.35       37.54     14.47 o
  -5   8  10       23.14       24.87     12.76 o
   4  -8 -10       46.44       26.47     12.52 o
   3  -8 -10      485.08      527.04     30.81 o
  -3   8  10      507.85      491.07     21.28 o
   2  -8 -10      680.50      652.22     33.61 o
  -2   8  10      700.38      721.89     26.38 o
   1  -8 -10      279.29      293.55     24.35 o
  -1   8  10      276.38      290.47     15.73 o
   0  -8 -10     1098.92     1061.31     42.72 o
   0   8  10     1137.57     1117.47     36.28 o
  -1  -8 -10       76.19       82.54     16.23 o
   1   8  10       83.53       83.34     10.63 o
  -2  -8 -10       31.78       28.16     12.30 o
   2   8  10       32.49       37.71     16.92 o
  -3  -8 -10       11.72       15.86     15.47 o
   3   8  10       10.06       16.53     15.73 o
  -4  -8 -10       93.27       72.34     18.03 o
   4   8  10       87.26       63.62     18.81 o
  -5  -8 -10       18.25       26.19     17.34 o
   5   8  10       13.95        6.96     12.93 o
  -6  -8 -10       55.92       61.02     18.55 o
   6   8  10       61.33       78.22     15.56 o
  -7  -8 -10       45.25       63.25     19.14 o
   7   8  10       52.36       37.62     14.75 o
  -8  -8 -10       79.48       76.53     21.05 o
   8   8  10       82.93       58.41     15.93 o
  -9  -8 -10       54.59       37.89     29.64 o
   9   8  10       47.49       69.46     21.03 o
   8  -9 -10       13.36      -11.69     15.56 o
  -8   9  10        9.02       15.49     13.04 o
   7  -9 -10       81.88       96.64     19.03 o
  -7   9  10       70.61       91.17     15.32 o
   6  -9 -10       60.80       28.97     16.01 o
  -6   9  10       60.14       51.23     13.23 o
   5  -9 -10       85.53      102.83     17.23 o
  -5   9  10       89.09      108.90     15.41 o
   4  -9 -10      108.42       93.58     20.46 o
   3  -9 -10       20.23       44.55     17.62 o
  -3   9  10       30.89       27.60     11.98 o
   2  -9 -10      247.51      208.97     23.63 o
  -2   9  10      264.78      277.39     16.97 o
   1  -9 -10      480.36      425.72     27.84 o
  -1   9  10      471.50      456.46     20.03 o
   0  -9 -10      949.25      932.89     38.82 o
   0   9  10      852.62      864.69     31.01 o
  -1  -9 -10      115.62      101.68     18.03 o
   1   9  10       88.39       74.38     10.68 o
  -2  -9 -10       68.97       69.43     13.69 o
   2   9  10       75.25       95.32     20.13 o
  -3  -9 -10       34.20       19.81     16.40 o
   3   9  10       46.72       46.02     18.16 o
  -4  -9 -10      307.43      286.81     25.10 o
   4   9  10      305.87      307.14     26.15 o
  -5  -9 -10       17.05        6.12     16.86 o
   5   9  10       17.52        8.03     16.79 o
  -6  -9 -10      159.09      119.25     21.63 o
   6   9  10      151.43      170.39     18.57 o
  -7  -9 -10      235.69      240.35     25.26 o
   7   9  10      208.10      247.99     21.91 o
  -8  -9 -10       24.27       15.67     18.47 o
   8   9  10       23.06       32.63     15.01 o
   8 -10 -10       78.47       87.14     18.99 o
  -8  10  10       78.40       74.62     15.01 o
   7 -10 -10       19.64       16.17     16.40 o
  -7  10  10       25.12       39.32     13.73 o
   6 -10 -10       69.02       20.98     25.60 o
  -6  10  10       70.95       65.20     13.99 o
   5 -10 -10        3.58       -6.97     21.83 o
  -5  10  10        8.42       -0.19     11.83 o
   4 -10 -10       52.29       36.08     19.44 o
  -4  10  10       50.36       23.41     12.04 o
   3 -10 -10      184.33      145.94     23.00 o
  -3  10  10      177.57      196.95     19.83 o
   2 -10 -10      482.37      487.95     29.86 o
  -2  10  10      475.51      454.40     20.79 o
   1 -10 -10      364.03      346.49     28.34 o
  -1  10  10      398.48      437.82     19.75 o
   0 -10 -10      310.33      316.01     25.60 o
   0  10  10      278.59      256.10     16.01 o
  -1 -10 -10       93.87      128.60     19.10 o
   1  10  10       81.46       89.18     11.70 o
  -2 -10 -10      292.34      311.69     35.97 o
   2  10  10      257.73      283.25     27.95 o
  -3 -10 -10      101.36      120.81     19.83 o
   3  10  10       94.19       79.96     19.77 o
  -4 -10 -10       28.31       23.48     17.18 o
   4  10  10       25.50       66.26     19.75 o
  -5 -10 -10       81.08       58.26     18.34 o
   5  10  10       92.09       64.64     20.20 o
  -6 -10 -10       49.39       56.42     19.55 o
   6  10  10       55.08       62.12     20.55 o
  -7 -10 -10      151.74      132.21     22.70 o
   7  10  10      160.96      164.73     18.46 o
   8  10  10      101.04       91.20     28.25 o
   7 -11 -10        0.55       -6.03     25.34 o
  -7  11  10        0.01       11.13     12.37 o
   6 -11 -10       19.17       14.23     26.32 o
  -6  11  10       20.98       17.12     12.97 o
   5 -11 -10       67.61       82.54     28.42 o
  -5  11  10       83.05      112.57     15.95 o
   4 -11 -10       36.44       44.65     20.14 o
  -4  11  10       33.04       32.74     13.13 o
   3 -11 -10       89.27       64.51     20.05 o
  -3  11  10       75.39       68.80     14.60 o
   2 -11 -10      201.16      182.41     24.35 o
  -2  11  10      224.93      259.85     21.83 o
   1 -11 -10      251.86      209.00     24.54 o
  -1  11  10      246.37      227.26     16.40 o
   0 -11 -10      467.55      451.43     29.49 o
   0  11  10      486.65      475.99     20.94 o
  -1 -11 -10      287.02      261.72     25.06 o
   1  11  10      261.62      260.66     17.12 o
  -2 -11 -10       66.40       81.13     27.04 o
   2  11  10       76.01      108.99     21.44 o
  -3 -11 -10      164.34      159.24     21.78 o
   3  11  10      146.34      134.94     22.48 o
  -4 -11 -10       38.12       25.62     17.70 o
   4  11  10       29.58       25.84     18.14 o
  -5 -11 -10       88.54       73.08     19.79 o
   5  11  10       87.05       75.53     20.03 o
  -6 -11 -10      129.83      126.39     21.79 o
   6  11  10      135.03      128.63     23.46 o
  -7 -11 -10       93.05      115.22     22.43 o
   6 -12 -10       48.70       23.26     25.97 o
  -6  12  10       64.86       42.57     14.06 o
   5 -12 -10       19.54        6.31     25.41 o
  -5  12  10       26.70       -1.69     12.74 o
   4 -12 -10      355.00      370.82     32.65 o
  -4  12  10      341.38      356.78     25.76 o
   3 -12 -10      281.02      226.16     27.01 o
  -3  12  10      259.70      215.83     21.55 o
   2 -12 -10       28.40       28.95     19.14 o
  -2  12  10       18.23       14.80     11.15 o
   1 -12 -10       55.47       83.54     20.55 o
  -1  12  10       65.18       70.74     14.13 o
   0 -12 -10       21.83       25.19     17.79 o
   0  12  10       26.36       36.00     10.16 o
  -1 -12 -10       61.29       60.41     28.42 o
   1  12  10       58.38       50.79     10.83 o
  -2 -12 -10       84.34       91.98     28.66 o
   2  12  10       79.88       82.34     20.53 o
  -3 -12 -10      107.47      100.20     20.76 o
   3  12  10      100.51       65.12     19.98 o
  -4 -12 -10       34.41        4.86     17.86 o
   4  12  10       36.96       55.50     20.18 o
  -5 -12 -10       97.19       57.52     19.25 o
   5  12  10       97.23       86.45     21.37 o
  -6 -12 -10        1.70       -4.03     17.71 o
   6  12  10        1.17       16.97     17.75 o
   5 -13 -10       36.77       35.78     27.27 o
  -5  13  10       37.14       34.61     13.74 o
   4 -13 -10       16.10       19.29     25.39 o
  -4  13  10       14.42       17.42     12.58 o
   3 -13 -10       20.25        3.30     20.20 o
  -3  13  10       18.88       15.41     12.28 o
   2 -13 -10       17.72       10.63     20.59 o
  -2  13  10       11.34        6.64     11.50 o
   1 -13 -10       82.58      105.78     23.52 o
  -1  13  10       99.60       77.77     15.15 o
   0 -13 -10      143.15      145.64     24.93 o
   0  13  10      158.74      182.39     15.21 o
  -1 -13 -10       96.94       68.05     30.72 o
   1  13  10       87.82       97.32     12.61 o
  -2 -13 -10        2.30       -6.86     25.91 o
   2  13  10        1.59       11.31      9.24 o
  -3 -13 -10       95.20       96.29     21.07 o
   3  13  10       88.43       94.23     21.85 o
  -4 -13 -10       19.23       19.68     17.84 o
   4  13  10       22.98       21.70     19.20 o
  -5 -13 -10       28.92       14.36     18.46 o
   5  13  10       28.52       -2.76     16.58 o
   4 -14 -10       59.55       42.87     28.88 o
  -4  14  10       50.98       47.93     14.56 o
   3 -14 -10      135.27      156.01     26.23 o
  -3  14  10      126.70      113.22     17.66 o
   2 -14 -10       42.21       46.56     21.96 o
  -2  14  10       48.23       63.01     14.15 o
   1 -14 -10       25.06       34.52     21.98 o
  -1  14  10       18.29       16.29     11.76 o
   0 -14 -10      103.69       97.88     34.59 o
   0  14  10      111.67      119.53     16.62 o
  -1 -14 -10       31.33       19.83     30.27 o
   1  14  10       39.35       30.10     10.48 o
  -2 -14 -10      274.04      251.39     40.32 o
   2  14  10      270.04      250.57     17.57 o
  -3 -14 -10       36.23       56.42     29.71 o
   3  14  10       36.95       61.99     20.27 o
  -4 -14 -10      130.78       69.78     28.92 o
   2 -15 -10        5.58       62.97     30.77 o
  -2  15  10        2.34       -1.09     10.68 o
   1 -15 -10        5.39       28.64     29.44 o
  -1  15  10        5.02        3.12     10.59 o
   0 -15 -10        0.21        4.84     30.92 o
   0  15  10        0.43       -9.94      9.94 o
   1  15  10       93.74       64.47     21.76 o
   2  15  10       17.45       -4.12     17.95 o
 -10   0  11        9.56       25.91     20.94 o
  -9   0  11        2.78      -16.40     16.40 o
  -8   0  11       35.57       15.54     18.20 o
  -7   0  11      145.74      121.21     22.07 o
  -6   0  11       46.07       63.49     13.60 o
  -5   0  11      490.85      438.24     21.79 o
  -4   0  11      169.13      166.06     15.10 o
  -3   0  11      396.92      382.75     18.96 o
  -2   0  11      130.94      194.20     12.22 o
  -1   0  11     1039.41     1042.29     29.57 o
   0   0  11      389.35      405.73     15.14 o
   1   0  11      650.55      618.81     19.22 o
   2   0  11      471.07      483.11     16.14 o
   3   0  11        4.32       -5.34      5.34 o
   4   0  11      687.45      700.22     28.81 o
   5   0  11     1498.52     1520.38     51.92 o
   6   0  11      527.16      538.80     25.86 o
   7   0  11      216.71      216.63     29.62 o
   8   0  11        3.27       -7.55     19.85 o
   9   0  11       10.31       17.06     21.44 o
  10  -1 -11        9.97       15.28     19.57 o
 -10   1  11       13.13        7.81     18.90 o
   9  -1 -11       36.80       30.09     19.62 o
  -9   1  11       34.60       30.64     18.49 o
   8  -1 -11       88.27       64.62     19.90 o
  -8   1  11      115.81      127.43     22.28 o
   7  -1 -11      466.49      483.78     25.63 o
  -7   1  11      473.13      508.10     34.22 o
   6  -1 -11      221.02      242.69     19.55 o
  -6   1  11      226.44      219.85     18.40 o
   5  -1 -11      828.70      815.04     32.61 o
  -5   1  11      852.25      834.18     32.11 o
   4  -1 -11      713.46      680.80     27.73 o
  -4   1  11      700.08      677.54     27.51 o
   3  -1 -11      945.93      858.13     27.12 o
  -3   1  11      959.56      869.90     31.44 o
   2  -1 -11      150.05      200.45     12.74 o
  -2   1  11      118.86      152.51     13.80 o
   1  -1 -11      251.51      280.53     13.78 o
  -1   1  11      292.98      303.84     17.29 o
   0  -1 -11        0.42       -5.32      6.84 o
   0   1  11        0.13       -4.43      5.56 o
  -1  -1 -11      171.37      212.88     10.65 o
   1   1  11      180.11      194.81     10.57 o
  -2  -1 -11      398.94      401.83     20.35 o
   2   1  11      389.68      378.33     14.26 o
  -3  -1 -11      372.19      376.90     19.98 o
   3   1  11      381.23      361.55     19.75 o
  -4  -1 -11      272.46      277.95     18.79 o
   4   1  11      274.18      266.08     17.38 o
  -5  -1 -11      132.40      153.34     16.51 o
   5   1  11      134.81      153.92     15.73 o
  -6  -1 -11       68.48       64.96     14.34 o
   6   1  11       67.50       62.71     13.93 o
  -7  -1 -11       43.70       65.01     24.67 o
   7   1  11       52.75       45.37     13.61 o
  -8  -1 -11      120.68       97.45     26.41 o
   8   1  11      103.60       80.80     24.93 o
  -9  -1 -11       35.66        4.79     22.89 o
   9   1  11       30.91       22.39     23.19 o
  10  -2 -11       35.23       69.82     22.94 o
 -10   2  11       39.46       30.73     20.00 o
   9  -2 -11       43.50       47.24     20.09 o
  -9   2  11       38.63       47.69     19.44 o
   8  -2 -11       46.25       46.52     19.94 o
  -8   2  11       38.19       49.90     19.25 o
   7  -2 -11      131.45      123.70     16.95 o
  -7   2  11      143.60      175.17     23.33 o
   6  -2 -11      157.82      177.66     18.23 o
  -6   2  11      151.63      198.47     23.11 o
   5  -2 -11      252.73      253.02     19.10 o
  -5   2  11      247.32      246.62     14.63 o
   4  -2 -11     1164.81     1162.58     34.22 o
  -4   2  11     1069.48     1067.78     39.01 o
   3  -2 -11       31.15       32.01      9.78 o
  -3   2  11       31.29       49.64     10.59 o
   2  -2 -11      826.77      859.22     25.78 o
  -2   2  11      769.30      775.86     29.60 o
   1  -2 -11     1225.59     1307.15     36.02 o
  -1   2  11     1289.77     1333.78     40.97 o
   0  -2 -11       25.96       21.11      7.44 o
   0   2  11       31.47       44.53      7.49 o
  -1  -2 -11      662.00      699.31     30.16 o
   1   2  11      762.55      818.67     22.54 o
  -2  -2 -11      996.89      997.13     35.54 o
   2   2  11      877.25      921.43     26.23 o
  -3  -2 -11      576.72      610.97     21.79 o
   3   2  11      536.73      565.58     25.11 o
  -4  -2 -11      618.08      602.94     22.11 o
   4   2  11      577.42      571.48     25.89 o
  -5  -2 -11      620.82      604.99     27.32 o
   5   2  11      656.22      618.00     27.28 o
  -6  -2 -11      307.28      303.45     34.43 o
   6   2  11      335.23      285.89     20.79 o
  -7  -2 -11        8.67       11.31     21.50 o
   7   2  11        4.30      -12.11     12.11 o
  -8  -2 -11      103.87       77.18     26.25 o
   8   2  11      113.47      118.88     26.69 o
  -9  -2 -11       31.81       44.20     24.97 o
   9   2  11       27.92        7.81     20.90 o
  10  -3 -11      160.97      204.55     28.36 o
 -10   3  11      166.23      150.35     25.62 o
   9  -3 -11       51.21       59.36     22.43 o
  -9   3  11       47.47       19.38     18.49 o
   8  -3 -11      368.60      357.60     24.11 o
  -8   3  11      371.38      348.75     29.29 o
   7  -3 -11       80.13       79.35     16.06 o
  -7   3  11       93.95       89.48     18.64 o
   6  -3 -11      115.62       93.84     15.53 o
  -6   3  11      110.74      111.14     14.38 o
   5  -3 -11      345.56      338.75     21.78 o
  -5   3  11      409.96      409.64     17.21 o
   4  -3 -11      363.25      405.97     18.98 o
  -4   3  11      434.37      420.92     20.11 o
   3  -3 -11      239.97      291.82     15.84 o
  -3   3  11      250.17      270.03     16.16 o
   2  -3 -11      323.94      361.79     16.06 o
  -2   3  11      294.16      327.03     24.52 o
   1  -3 -11      990.23      970.90     28.36 o
  -1   3  11      969.23      933.77     31.46 o
   0  -3 -11      104.01      104.91     14.47 o
   0   3  11      113.76      121.23     10.57 o
  -1  -3 -11      698.74      635.21     27.80 o
   1   3  11      677.39      676.94     20.27 o
  -2  -3 -11      206.97      231.71     17.71 o
   2   3  11      216.46      221.58     11.69 o
  -3  -3 -11      566.99      581.92     21.59 o
   3   3  11      566.50      575.54     25.43 o
  -4  -3 -11      489.47      472.17     19.98 o
   4   3  11      476.78      485.43     23.58 o
  -5  -3 -11      383.91      414.59     19.25 o
   5   3  11      381.49      406.93     22.02 o
  -6  -3 -11        2.52       12.52     21.35 o
   6   3  11        0.83       -6.84     11.74 o
  -7  -3 -11       40.38       25.30     21.98 o
   7   3  11       46.68       57.09     13.84 o
  -8  -3 -11       15.74       15.32     22.18 o
   8   3  11        6.89       -8.64     20.79 o
  -9  -3 -11       53.66       57.18     25.63 o
   9   3  11       45.98       35.24     23.91 o
   9  -4 -11       60.94       83.12     23.22 o
  -9   4  11       52.61       65.98     20.72 o
   8  -4 -11       40.14       40.36     16.19 o
  -8   4  11       47.82       25.21     17.45 o
   7  -4 -11      201.83      192.20     20.37 o
  -7   4  11      215.88      209.00     18.03 o
   6  -4 -11        7.27      -11.70     11.83 o
  -6   4  11       10.96       12.56     10.94 o
   5  -4 -11      320.61      312.04     21.81 o
  -5   4  11      306.38      312.04     15.65 o
   4  -4 -11     1164.82     1047.56     33.57 o
  -4   4  11     1051.59     1074.81     37.78 o
   3  -4 -11       65.18       65.74     11.30 o
  -3   4  11       59.23       72.01     11.59 o
   2  -4 -11      748.57      699.98     23.93 o
  -2   4  11      713.51      710.94     25.78 o
   1  -4 -11      189.70      210.02     18.59 o
  -1   4  11      201.29      224.47     13.47 o
   0  -4 -11      118.23      114.02     14.86 o
   0   4  11      121.99      136.20     11.65 o
  -1  -4 -11      186.37      194.41     17.77 o
   1   4  11      193.52      214.72     13.35 o
  -2  -4 -11     1517.44     1457.18     50.01 o
   2   4  11     1466.18     1443.94     48.19 o
  -3  -4 -11      465.67      444.62     19.48 o
   3   4  11      439.41      437.45     22.17 o
  -4  -4 -11      273.57      307.09     16.88 o
   4   4  11      268.11      314.34     19.83 o
  -5  -4 -11      289.43      314.21     24.98 o
   5   4  11      344.32      401.24     21.78 o
  -6  -4 -11       21.37       24.58     16.29 o
   6   4  11       28.99       26.10     12.98 o
  -7  -4 -11       34.77        9.55     22.44 o
   7   4  11       42.82       52.44     14.41 o
  -8  -4 -11       77.77       52.99     25.15 o
   8   4  11       72.26       56.31     15.40 o
  -9  -4 -11      178.17      179.66     31.77 o
   9   4  11      170.15      185.41     31.05 o
   9  -5 -11       70.11       53.29     21.76 o
  -9   5  11       67.33       37.60     19.40 o
   8  -5 -11      226.93      235.40     21.65 o
  -8   5  11      198.33      166.71     23.93 o
   7  -5 -11       77.61       78.40     16.42 o
  -7   5  11       83.08       94.28     14.58 o
   6  -5 -11      184.09      200.16     19.70 o
  -6   5  11      193.95      227.31     17.90 o
   5  -5 -11      323.92      372.42     23.19 o
  -5   5  11      372.08      399.64     21.29 o
   4  -5 -11      424.49      425.72     20.50 o
  -4   5  11      448.74      426.06     20.98 o
   3  -5 -11      608.99      606.92     22.91 o
  -3   5  11      567.95      581.23     35.22 o
   2  -5 -11     1663.75     1625.46     44.33 o
  -2   5  11     1604.64     1591.51     49.38 o
   1  -5 -11      540.55      569.42     26.64 o
  -1   5  11      485.18      490.12     20.55 o
   0  -5 -11       67.55       69.35     13.65 o
   0   5  11       59.51       68.54      9.72 o
  -1  -5 -11      152.44      186.47     17.45 o
   1   5  11      144.65      147.40     11.96 o
  -2  -5 -11      271.90      306.74     21.42 o
   2   5  11      273.72      289.97     24.82 o
  -3  -5 -11      438.03      414.15     19.14 o
   3   5  11      458.18      459.91     22.59 o
  -4  -5 -11       60.70       51.31     11.82 o
   4   5  11       55.39       57.28     12.89 o
  -5  -5 -11       18.58       34.20     15.93 o
   5   5  11       14.58        8.55     12.20 o
  -6  -5 -11       41.06       36.76     16.92 o
   6   5  11       38.52       50.66     13.15 o
  -7  -5 -11        4.71       -9.14     16.03 o
   7   5  11        3.03        5.60     12.76 o
  -8  -5 -11       93.09      109.18     28.88 o
   8   5  11       99.99      115.30     17.12 o
  -9  -5 -11       27.23        9.65     24.82 o
   9   5  11       28.06       53.94     24.61 o
   9  -6 -11        0.80       27.38     16.16 o
  -9   6  11        2.48       -9.48     16.58 o
   8  -6 -11       17.96       14.34     15.38 o
  -8   6  11       21.35       12.17     12.43 o
   7  -6 -11        4.68        3.86     13.32 o
  -7   6  11        6.32       -7.51     11.35 o
   6  -6 -11      214.61      237.68     20.51 o
  -6   6  11      224.00      245.23     18.96 o
   5  -6 -11      326.30      300.41     21.72 o
  -5   6  11      322.32      299.98     24.63 o
   4  -6 -11      314.51      317.46     19.09 o
  -4   6  11      336.59      342.81     18.34 o
   3  -6 -11       66.88       60.78     11.74 o
  -3   6  11       56.81       53.14     10.00 o
   2  -6 -11      378.95      369.60     26.49 o
  -2   6  11      431.25      413.59     18.42 o
   1  -6 -11      283.39      288.30     22.67 o
  -1   6  11      260.23      275.83     15.60 o
   0  -6 -11       12.14       13.34     12.11 o
   0   6  11        7.60        2.21      7.60 o
  -1  -6 -11      247.41      322.82     21.66 o
   1   6  11      220.32      214.25     14.52 o
  -2  -6 -11     1421.27     1338.64     49.47 o
   2   6  11     1439.88     1507.43     67.28 o
  -3  -6 -11      438.70      421.75     19.98 o
   3   6  11      453.69      444.01     30.35 o
  -4  -6 -11      107.61      128.56     19.87 o
   4   6  11      122.67      148.63     16.53 o
  -5  -6 -11      274.44      279.08     24.30 o
   5   6  11      260.98      254.37     20.33 o
  -6  -6 -11      111.96      116.48     20.38 o
   6   6  11       94.91      100.18     15.90 o
  -7  -6 -11       63.03       56.68     18.14 o
   7   6  11       60.09       35.76     13.84 o
  -8  -6 -11       68.58       42.16     25.86 o
   8   6  11       65.17       83.36     16.29 o
   9   6  11        4.24       29.45     14.97 o
   9  -7 -11       40.38       20.81     17.12 o
  -9   7  11       42.81       36.06     14.54 o
   8  -7 -11      188.56      138.65     19.64 o
  -8   7  11      197.45      206.98     18.53 o
   7  -7 -11      162.19      136.13     19.23 o
  -7   7  11      142.38      137.39     16.55 o
   6  -7 -11        9.24       22.31     13.86 o
  -6   7  11       10.96        8.83     11.44 o
   5  -7 -11      301.64      339.53     23.33 o
  -5   7  11      250.59      263.05     27.56 o
   4  -7 -11      182.16      166.45     15.97 o
  -4   7  11      145.99      162.34     22.05 o
   3  -7 -11      182.24      192.76     22.44 o
  -3   7  11      161.55      141.43     13.30 o
   2  -7 -11      582.19      561.96     29.92 o
  -2   7  11      544.16      540.91     22.43 o
   1  -7 -11      109.61      104.85     17.73 o
  -1   7  11      137.03      131.84     12.39 o
   0  -7 -11       54.01       58.91     14.95 o
   0   7  11       40.86       60.04     10.07 o
  -1  -7 -11      246.48      243.67     21.26 o
   1   7  11      264.84      281.92     15.10 o
  -2  -7 -11      137.96      154.69     17.81 o
   2   7  11      138.85      114.91     20.48 o
  -3  -7 -11      283.06      280.60     18.79 o
   3   7  11      295.65      321.30     25.69 o
  -4  -7 -11       23.54       14.95     16.16 o
   4   7  11       30.32       23.93     16.62 o
  -5  -7 -11       60.78       51.23     17.73 o
   5   7  11       71.51       73.66     14.73 o
  -6  -7 -11      123.95      143.88     21.35 o
   6   7  11      109.35      120.10     16.97 o
  -7  -7 -11        7.78       11.93     17.34 o
   7   7  11       11.49      -13.19     13.19 o
  -8  -7 -11      114.18      111.16     21.15 o
   8   7  11      116.50      132.99     17.79 o
   9   7  11       13.14       32.26     19.27 o
   9  -8 -11       27.96       11.98     17.06 o
  -9   8  11       33.94       85.93     23.87 o
   8  -8 -11       22.02       28.42     16.88 o
  -8   8  11       19.83       11.15     12.97 o
   7  -8 -11        9.40       14.26     15.23 o
  -7   8  11        8.87       28.23     12.80 o
   6  -8 -11       75.64       90.02     17.16 o
  -6   8  11       72.31       69.89     14.38 o
   5  -8 -11      177.64      158.72     29.07 o
  -5   8  11      178.27      178.05     23.07 o
   4  -8 -11      432.08      393.38     29.73 o
   3  -8 -11       26.08       18.05     16.27 o
  -3   8  11       18.74       18.36      9.07 o
   2  -8 -11      183.93      175.73     22.39 o
  -2   8  11      201.56      217.83     15.49 o
   1  -8 -11      780.06      720.35     34.52 o
  -1   8  11      728.14      763.34     27.80 o
   0  -8 -11       32.21       35.74     14.71 o
   0   8  11       35.50       35.93      9.50 o
  -1  -8 -11     1231.05     1168.57     45.63 o
   1   8  11     1218.58     1215.91     39.21 o
  -2  -8 -11      503.90      502.79     27.58 o
   2   8  11      596.14      622.26     35.30 o
  -3  -8 -11       74.17       52.92     16.90 o
   3   8  11       93.40       56.42     17.44 o
  -4  -8 -11       18.93       11.46     16.53 o
   4   8  11       31.78       17.29     16.90 o
  -5  -8 -11      426.71      427.75     28.62 o
   5   8  11      361.74      388.03     30.10 o
  -6  -8 -11      260.59      221.91     24.60 o
   6   8  11      260.63      299.17     21.00 o
  -7  -8 -11       57.46       31.88     18.96 o
   7   8  11       49.61       67.76     16.08 o
  -8  -8 -11       48.73       28.25     18.83 o
   8   8  11       48.46       67.35     16.53 o
   8  -9 -11      172.42      167.03     21.85 o
  -8   9  11      184.01      165.75     18.07 o
   7  -9 -11      148.41      163.43     21.37 o
  -7   9  11      160.97      196.84     18.60 o
   6  -9 -11      123.12      119.27     27.82 o
  -6   9  11      116.88       83.47     14.75 o
   5  -9 -11      155.95      165.53     30.51 o
  -5   9  11      140.11      188.40     24.52 o
   4  -9 -11      202.49      190.01     23.93 o
   3  -9 -11      228.80      203.31     23.50 o
  -3   9  11      243.16      195.11     19.88 o
   2  -9 -11      339.64      348.27     28.06 o
  -2   9  11      391.24      400.92     19.12 o
   1  -9 -11      434.90      435.44     28.34 o
  -1   9  11      464.75      484.93     20.90 o
   0  -9 -11      146.90      120.08     18.98 o
   0   9  11      151.72      171.31     14.25 o
  -1  -9 -11      314.40      321.28     24.80 o
   1   9  11      307.13      298.11     17.10 o
  -2  -9 -11       22.13       23.00     14.95 o
   2   9  11       20.79       27.58     16.55 o
  -3  -9 -11      120.89      102.74     19.05 o
   3   9  11      100.47      123.27     21.85 o
  -4  -9 -11        1.15      -11.74     15.99 o
   4   9  11        2.23       18.70     17.32 o
  -5  -9 -11       75.12       80.52     19.59 o
   5   9  11       68.00       84.14     20.01 o
  -6  -9 -11       18.88       27.04     18.51 o
   6   9  11       13.61       31.66     18.25 o
  -7  -9 -11       48.37       47.43     19.62 o
   7   9  11       48.36       51.32     15.23 o
  -8  -9 -11       32.81       -3.73     25.76 o
   8   9  11       33.41       47.21     26.21 o
   7 -10 -11       81.48       55.91     27.84 o
  -7  10  11       76.25       78.05     15.69 o
   6 -10 -11       32.52       36.78     26.06 o
  -6  10  11       33.73       32.01     13.37 o
   5 -10 -11       10.07      -19.90     19.90 o
  -5  10  11       16.15       17.95     12.91 o
   4 -10 -11       11.88      -11.80     16.58 o
   3 -10 -11       18.08       12.24     18.25 o
  -3  10  11       18.08       18.29     12.02 o
   2 -10 -11      177.08      172.17     22.70 o
  -2  10  11      142.65      147.52     14.12 o
   1 -10 -11      562.21      591.83     31.59 o
  -1  10  11      559.02      510.21     22.52 o
   0 -10 -11       36.99       59.61     18.05 o
   0  10  11       34.61       22.00     10.16 o
  -1 -10 -11      364.89      354.98     27.17 o
   1  10  11      370.18      366.87     18.20 o
  -2 -10 -11      274.04      314.75     36.56 o
   2  10  11      310.86      283.31     28.27 o
  -3 -10 -11       96.04       91.20     19.23 o
   3  10  11      106.64      115.15     21.89 o
  -4 -10 -11       61.92       76.46     19.03 o
   4  10  11       51.07       22.96     17.58 o
  -5 -10 -11      132.14      136.13     21.78 o
   5  10  11      130.86      184.65     24.54 o
  -6 -10 -11      271.31      229.65     25.34 o
   6  10  11      267.69      246.49     27.62 o
  -7 -10 -11       32.92       15.14     18.83 o
   7  10  11       41.70       53.27     19.68 o
  -7  11  11      145.59      104.71     22.05 o
   6 -11 -11       53.21       99.36     30.12 o
  -6  11  11       53.42       71.80     14.76 o
   5 -11 -11      453.55      471.43     45.70 o
  -5  11  11      449.99      494.85     25.30 o
   4 -11 -11      319.58      281.10     28.60 o
  -4  11  11      324.62      280.77     24.39 o
   3 -11 -11      115.49       90.72     22.11 o
  -3  11  11      124.43      150.41     18.29 o
   2 -11 -11       84.15       75.05     20.07 o
  -2  11  11      103.44      128.24     16.95 o
   1 -11 -11       37.72       36.56     18.29 o
  -1  11  11       25.77       12.41      9.74 o
   0 -11 -11      139.42      153.58     21.74 o
   0  11  11      145.98      148.13     14.00 o
  -1 -11 -11        2.79       14.58     16.56 o
   1  11  11        4.85       -0.87      8.24 o
  -2 -11 -11       19.19       22.24     24.22 o
   2  11  11       16.96       37.10     10.48 o
  -3 -11 -11       44.58       58.56     19.10 o
   3  11  11       34.89       49.77     19.64 o
  -4 -11 -11      123.86      118.52     20.98 o
   4  11  11      115.16      132.14     22.05 o
  -5 -11 -11       38.05       25.36     18.03 o
   5  11  11       31.06       49.38     19.29 o
  -6 -11 -11       32.85       10.15     18.62 o
   6  11  11       38.10       27.40     18.51 o
  -6  12  11       75.62       52.55     19.16 o
   5 -12 -11       23.58       53.85     28.77 o
  -5  12  11       15.65        9.13     12.87 o
   4 -12 -11        4.18       10.37     20.40 o
  -4  12  11        3.07        6.10     11.33 o
   3 -12 -11      102.80       92.32     21.50 o
  -3  12  11       98.62      127.22     17.73 o
   2 -12 -11      107.64      105.73     22.59 o
  -2  12  11      117.25      121.25     16.92 o
   1 -12 -11      153.63      153.51     23.33 o
  -1  12  11      166.52      157.16     18.38 o
   0 -12 -11        7.39        9.01     18.34 o
   0  12  11        5.19       -8.77      8.77 o
  -1 -12 -11       60.49       20.66     26.19 o
   1  12  11       78.18       71.54     11.41 o
  -2 -12 -11       82.57      172.74     32.90 o
   2  12  11       69.45       75.71     12.19 o
  -3 -12 -11       42.00       23.02     25.37 o
   3  12  11       45.17       44.89     19.59 o
  -4 -12 -11       97.31       87.42     20.46 o
   4  12  11       88.94       95.15     21.87 o
  -5 -12 -11      171.38      178.92     23.67 o
   5  12  11      175.70      126.95     23.04 o
  -5  13  11      120.73      108.14     21.37 o
   4 -13 -11      314.37      350.58     42.22 o
   3 -13 -11        2.62       11.72     20.18 o
  -3  13  11        5.46       10.68     11.85 o
   2 -13 -11       29.56        9.40     20.48 o
  -2  13  11       21.09       23.02     12.00 o
   1 -13 -11       30.34        4.17     18.70 o
  -1  13  11       23.52       22.67     11.41 o
   0 -13 -11        3.59       35.59     20.37 o
   0  13  11        8.81       -2.04      8.79 o
  -1 -13 -11       72.33      116.93     32.79 o
   1  13  11       78.94       77.76     12.24 o
  -2 -13 -11       10.28      -21.05     25.26 o
   2  13  11        8.94        7.66      9.22 o
  -3 -13 -11      301.86      250.27     36.91 o
   3  13  11      301.98      222.62     27.32 o
  -4 -13 -11      136.66      117.82     21.89 o
   4  13  11      128.52      134.94     23.61 o
   3 -14 -11        6.37       -0.19     26.34 o
  -3  14  11        5.63       -6.75     10.91 o
   2 -14 -11      161.49      171.11     27.03 o
  -2  14  11      168.13      140.15     18.57 o
   1 -14 -11       72.83       55.14     22.59 o
  -1  14  11       88.62       58.84     13.95 o
   0 -14 -11       20.87      -17.92     28.19 o
   0  14  11       25.43       41.73     13.00 o
  -1 -14 -11        3.81        3.99     30.35 o
   1  14  11        3.04       -7.86      7.86 o
  -2 -14 -11       74.51       65.81     32.11 o
   2  14  11       74.53       60.17     11.57 o
   3  14  11      105.83      110.46     22.87 o
   1  15  11       13.89      -16.42     16.42 o
  -9   0  12        1.40       -9.61     17.29 o
  -8   0  12       15.23       27.47     18.68 o
  -7   0  12      165.83      173.95     24.22 o
  -6   0  12      847.59      888.62     35.61 o
  -5   0  12      130.40      129.75     14.89 o
  -4   0  12      447.34      449.71     22.09 o
  -3   0  12      349.35      331.83     18.05 o
  -2   0  12       87.74       90.87     11.82 o
  -1   0  12        0.46       -3.93      7.46 o
   0   0  12      244.92      276.63     19.18 o
   1   0  12       40.08       48.10      7.59 o
   2   0  12       72.37       67.61      7.99 o
   3   0  12       19.11       19.14     10.74 o
   4   0  12       23.59       41.94     11.96 o
   5   0  12        4.19        9.29     11.83 o
   6   0  12      292.33      293.66     20.42 o
   7   0  12      240.56      212.03     31.31 o
   8   0  12       11.03       13.37     21.89 o
   9   0  12        0.38      -21.24     21.24 o
   9  -1 -12       32.01       60.51     21.15 o
  -9   1  12       37.44       18.55     19.23 o
   8  -1 -12       58.61       46.93     19.61 o
  -8   1  12       56.51       52.51     18.79 o
   7  -1 -12      108.80      134.51     17.23 o
  -7   1  12      103.93       60.80     19.12 o
   6  -1 -12      454.07      428.02     23.24 o
  -6   1  12      451.21      402.97     22.41 o
   5  -1 -12       18.17       18.05     11.93 o
  -5   1  12       24.48       21.07     11.00 o
   4  -1 -12       27.77       30.27     10.93 o
  -4   1  12       50.82       51.43     11.41 o
   3  -1 -12      127.38      133.31     14.26 o
  -3   1  12      168.04      213.53     15.51 o
   2  -1 -12     1300.35     1280.64     36.39 o
  -2   1  12     1349.78     1342.41     43.72 o
   1  -1 -12      280.99      290.41     13.89 o
  -1   1  12      254.21      288.80     25.89 o
   0  -1 -12     1281.66     1286.32     35.33 o
   0   1  12     1289.08     1289.93     34.04 o
  -1  -1 -12      106.54      109.32     13.87 o
   1   1  12       75.47       97.75      8.96 o
  -2  -1 -12     1273.57     1261.91     44.46 o
   2   1  12     1297.98     1286.65     33.68 o
  -3  -1 -12       45.86       58.02     12.33 o
   3   1  12       59.87       62.73      8.07 o
  -4  -1 -12      372.42      372.34     21.33 o
   4   1  12      347.72      361.53     21.22 o
  -5  -1 -12      108.71       97.92     14.62 o
   5   1  12      107.12      101.92     14.88 o
  -6  -1 -12      416.21      401.15     23.17 o
   6   1  12      407.76      418.16     22.85 o
  -7  -1 -12      252.68      190.14     30.44 o
   7   1  12      265.13      232.67     19.96 o
  -8  -1 -12       31.56       25.43     23.30 o
   8   1  12       30.81       31.27     22.48 o
  -9  -1 -12        9.90       16.49     23.45 o
   9   1  12       10.72       -1.28     21.78 o
   9  -2 -12      181.48      178.19     26.28 o
  -9   2  12      160.41      162.52     24.97 o
   8  -2 -12       25.66        5.34     18.10 o
  -8   2  12       17.71       -2.17     16.66 o
   7  -2 -12      387.83      396.19     24.48 o
  -7   2  12      409.89      417.49     31.20 o
   6  -2 -12      307.53      345.45     22.13 o
  -6   2  12      314.87      273.35     27.49 o
   5  -2 -12      261.12      243.04     19.66 o
  -5   2  12      225.25      264.07     19.22 o
   4  -2 -12        9.31        0.17     10.02 o
  -4   2  12        7.22       19.27     10.55 o
   3  -2 -12      305.06      337.75     16.79 o
  -3   2  12      282.58      292.29     17.08 o
   2  -2 -12      361.23      339.46     15.88 o
  -2   2  12      369.89      377.74     18.08 o
   1  -2 -12      227.20      277.76     14.58 o
  -1   2  12      237.27      269.14     15.23 o
   0  -2 -12      496.41      431.55     22.55 o
   0   2  12      480.35      460.82     18.96 o
  -1  -2 -12       95.88      113.07     14.71 o
   1   2  12       96.06      139.78      9.98 o
  -2  -2 -12        9.14        0.63     10.03 o
   2   2  12        6.41        1.43      5.97 o
  -3  -2 -12      117.77      119.29     15.25 o
   3   2  12      151.40      175.62     15.95 o
  -4  -2 -12      260.15      265.39     18.98 o
   4   2  12      287.30      303.12     18.85 o
  -5  -2 -12       27.90       21.92     11.98 o
   5   2  12       28.78       16.90     11.54 o
  -6  -2 -12      203.97      192.70     29.60 o
   6   2  12      211.65      211.92     18.81 o
  -7  -2 -12      176.37      170.46     29.77 o
   7   2  12      188.93      196.76     19.10 o
  -8  -2 -12       17.28       32.81     23.61 o
   8   2  12       20.08       39.30     23.54 o
  -9  -2 -12       15.63        8.20     23.46 o
   9   2  12       14.40      -13.48     21.37 o
   9  -3 -12       86.60      105.30     24.58 o
  -9   3  12       92.72       82.32     22.05 o
   8  -3 -12       17.53       -0.91     14.04 o
  -8   3  12       19.94       27.97     18.33 o
   7  -3 -12       93.28       99.27     16.68 o
  -7   3  12       87.94       87.68     18.88 o
   6  -3 -12      100.05      107.54     16.03 o
  -6   3  12      111.94      115.13     19.79 o
   5  -3 -12      141.91      146.57     16.84 o
  -5   3  12      133.26      156.72     12.91 o
   4  -3 -12       65.35       55.74     11.41 o
  -4   3  12       85.10       86.53     12.85 o
   3  -3 -12     1087.01     1046.37     33.02 o
  -3   3  12     1167.02     1158.57     38.64 o
   2  -3 -12      862.56      826.19     27.28 o
  -2   3  12      954.22      954.76     46.45 o
   1  -3 -12     1067.76     1093.23     31.37 o
  -1   3  12     1024.10     1037.01     34.91 o
   0  -3 -12     1906.16     1914.11     63.36 o
   0   3  12     1860.08     1941.23     57.15 o
  -1  -3 -12     1502.71     1450.41     49.52 o
   1   3  12     1393.33     1413.89     43.92 o
  -2  -3 -12      691.14      674.25     29.62 o
   2   3  12      706.89      737.23     21.96 o
  -3  -3 -12      569.60      569.53     27.01 o
   3   3  12      620.31      628.14     26.45 o
  -4  -3 -12       59.03       40.32     11.17 o
   4   3  12       54.75       50.53     12.72 o
  -5  -3 -12       52.91       67.92     13.73 o
   5   3  12       50.75       37.45     12.33 o
  -6  -3 -12       28.32       64.72     24.45 o
   6   3  12       41.23       50.12     13.74 o
  -7  -3 -12       96.39       55.94     24.45 o
   7   3  12      107.52      111.94     16.34 o
  -8  -3 -12       25.13        5.49     21.96 o
   8   3  12       27.97        4.32     20.96 o
  -9  -3 -12       34.48       28.60     24.78 o
   9   3  12       33.71       24.00     22.61 o
   9  -4 -12      380.39      461.56     36.15 o
   8  -4 -12       24.05       28.45     16.16 o
  -8   4  12       25.36        9.11     16.40 o
   7  -4 -12       33.61       53.53     15.73 o
  -7   4  12       39.66       50.82     18.05 o
   6  -4 -12       28.46       42.57     13.91 o
  -6   4  12       48.77       39.29     12.13 o
   5  -4 -12      142.39      181.66     18.25 o
  -5   4  12      154.50      199.88     14.45 o
   4  -4 -12      129.75      129.93     14.39 o
  -4   4  12      136.37      149.13     14.63 o
   3  -4 -12       19.33       19.42     10.22 o
  -3   4  12       25.76       21.94     10.09 o
   2  -4 -12       51.92       43.46     10.31 o
  -2   4  12       46.36       54.74      9.89 o
   1  -4 -12       47.61       56.87     13.71 o
  -1   4  12       51.05       55.20      9.50 o
   0  -4 -12       10.42       10.74     11.39 o
   0   4  12       10.63       25.06      8.07 o
  -1  -4 -12       37.78       61.67     13.06 o
   1   4  12       30.15       34.96      8.40 o
  -2  -4 -12       12.30        5.29     11.59 o
   2   4  12       11.10       13.65      7.55 o
  -3  -4 -12      278.12      272.22     19.18 o
   3   4  12      290.20      301.93     18.92 o
  -4  -4 -12      197.69      199.90     15.67 o
   4   4  12      191.70      192.38     17.49 o
  -5  -4 -12       12.55        2.78     15.69 o
   5   4  12       14.59        2.54     11.57 o
  -6  -4 -12       26.19       -1.74     21.52 o
   6   4  12       35.57       39.16     13.19 o
  -7  -4 -12       28.96       15.93     22.87 o
   7   4  12       34.74       38.90     14.00 o
  -8  -4 -12       24.13       17.68     23.33 o
   8   4  12       26.34       57.35     14.49 o
  -9  -4 -12      185.15      161.33     32.05 o
   9   4  12      186.54      207.07     32.22 o
   9  -5 -12      108.61       82.30     22.74 o
  -9   5  12      110.61       79.76     21.65 o
   8  -5 -12        7.26        6.70     14.88 o
  -8   5  12        9.13       23.95     16.79 o
   7  -5 -12       89.47       79.96     16.53 o
  -7   5  12       89.54       72.41     14.38 o
   6  -5 -12      136.92      146.90     18.05 o
  -6   5  12      109.32      107.69     14.62 o
   5  -5 -12       84.40       99.75     16.43 o
  -5   5  12       93.59      105.63     19.42 o
   4  -5 -12      172.22      141.36     14.88 o
  -4   5  12      173.48      201.42     16.71 o
   3  -5 -12     1279.03     1246.05     37.69 o
  -3   5  12     1334.38     1309.91     61.93 o
   2  -5 -12       58.98       77.66     15.99 o
  -2   5  12       81.13      108.77     11.52 o
   1  -5 -12      743.36      724.98     32.42 o
  -1   5  12      730.24      720.33     26.45 o
   0  -5 -12     1207.20     1198.04     43.37 o
   0   5  12     1072.49     1105.10     36.95 o
  -1  -5 -12     1518.22     1406.44     50.97 o
   1   5  12     1483.37     1473.19     44.91 o
  -2  -5 -12      521.36      433.92     24.41 o
   2   5  12      530.72      519.86     20.63 o
  -3  -5 -12      846.23      832.97     28.62 o
   3   5  12      859.80      825.61     32.79 o
  -4  -5 -12      277.31      304.44     18.90 o
   4   5  12      312.40      356.65     21.05 o
  -5  -5 -12       68.19       58.98     17.23 o
   5   5  12       64.29       58.35     14.36 o
  -6  -5 -12       11.08       19.27     16.95 o
   6   5  12       18.52        5.43     13.13 o
  -7  -5 -12       13.89       14.49     22.57 o
   7   5  12        8.39       -1.34     13.15 o
  -8  -5 -12        5.35       -2.86     24.17 o
   8   5  12        6.82        7.03     13.54 o
   9   5  12        1.48      -20.94     21.37 o
   9  -6 -12      111.11      111.18     19.44 o
   8  -6 -12      270.99      285.81     23.20 o
  -8   6  12      265.54      202.44     26.15 o
   7  -6 -12      104.97      111.74     17.83 o
  -7   6  12      106.60      109.16     15.65 o
   6  -6 -12       77.86       77.20     16.19 o
  -6   6  12       60.81       74.77     14.43 o
   5  -6 -12      212.92      201.27     19.38 o
  -5   6  12      231.36      237.49     24.41 o
   4  -6 -12       14.95       25.62     11.70 o
  -4   6  12       14.95       15.67     10.59 o
   3  -6 -12      283.90      287.43     25.06 o
  -3   6  12      307.75      332.07     25.36 o
   2  -6 -12      288.16      338.51     25.49 o
  -2   6  12      267.09      279.80     16.06 o
   1  -6 -12      218.95      217.61     21.39 o
  -1   6  12      215.80      241.04     15.73 o
   0  -6 -12      155.28      148.39     18.25 o
   0   6  12      154.75      195.74     13.91 o
  -1  -6 -12      214.08      194.18     19.49 o
   1   6  12      202.12      233.14     14.76 o
  -2  -6 -12      270.54      274.09     21.24 o
   2   6  12      297.22      232.60     14.84 o
  -3  -6 -12      259.25      272.11     18.36 o
   3   6  12      243.89      220.06     25.75 o
  -4  -6 -12       35.82        1.85     15.15 o
   4   6  12       30.39       30.68     17.12 o
  -5  -6 -12       52.06       42.66     17.19 o
   5   6  12       48.84       40.99     14.04 o
  -6  -6 -12        9.67       28.14     17.71 o
   6   6  12        5.94       11.50     12.91 o
  -7  -6 -12       16.65       -2.02     22.68 o
   7   6  12       22.03       -9.78     12.98 o
  -8  -6 -12       12.23      -20.50     23.24 o
   8   6  12       13.48       13.30     13.67 o
   9  -7 -12       26.42       23.69     16.93 o
   8  -7 -12        0.06      -14.39     14.39 o
  -8   7  12        0.03       -3.08     12.15 o
   7  -7 -12        7.17       22.57     15.19 o
  -7   7  12        3.30       14.60     11.91 o
   6  -7 -12      139.22      140.39     18.77 o
  -6   7  12      126.86      139.09     16.34 o
   5  -7 -12      161.63      190.75     30.81 o
  -5   7  12      161.48      157.05     22.98 o
   4  -7 -12      307.99      327.99     27.54 o
  -4   7  12      299.82      311.52     25.75 o
   3  -7 -12      254.86      298.22     25.62 o
  -3   7  12      251.61      266.97     17.38 o
   2  -7 -12        4.04        8.18     14.60 o
  -2   7  12       12.16        6.86      8.55 o
   1  -7 -12      320.00      355.83     25.80 o
  -1   7  12      333.71      365.29     17.71 o
   0  -7 -12      410.27      399.16     25.60 o
   0   7  12      458.16      480.89     20.09 o
  -1  -7 -12      693.86      636.81     30.68 o
   1   7  12      731.66      684.35     25.17 o
  -2  -7 -12      240.46      257.01     21.72 o
   2   7  12      246.74      258.27     15.69 o
  -3  -7 -12      134.60      119.58     14.63 o
   3   7  12      131.75      120.06     20.63 o
  -4  -7 -12      377.81      404.32     28.40 o
  -5  -7 -12       71.70       67.70     18.21 o
   5   7  12       66.66       64.20     18.46 o
  -6  -7 -12      104.15      115.06     20.94 o
   6   7  12       89.61       98.62     16.19 o
  -7  -7 -12       31.13       17.34     18.36 o
   7   7  12       21.80       33.26     14.62 o
  -8  -7 -12       13.10        0.32     24.65 o
   8   7  12       13.33       -1.02     13.37 o
   8  -8 -12       78.40       66.01     17.71 o
  -8   8  12       80.01       75.34     14.89 o
   7  -8 -12       22.85        0.37     15.19 o
  -7   8  12       24.92       25.10     13.17 o
   6  -8 -12      195.24      231.56     32.89 o
  -6   8  12      160.27      137.46     17.08 o
   5  -8 -12       57.56       52.14     23.80 o
  -5   8  12       48.20       68.80     18.55 o
   4  -8 -12        3.01       -2.63     15.67 o
   3  -8 -12       12.38        8.37     16.36 o
  -3   8  12       13.70       17.77      9.35 o
   2  -8 -12      130.42      141.28     21.03 o
  -2   8  12      144.68      152.64     13.74 o
   1  -8 -12      392.47      396.84     26.54 o
  -1   8  12      393.54      388.78     18.73 o
   0  -8 -12        1.96       -9.42     13.08 o
   0   8  12        1.04        3.00      7.72 o
  -1  -8 -12       63.14       88.61     16.97 o
   1   8  12       57.16       77.81     10.93 o
  -2  -8 -12      156.59      156.40     19.18 o
   2   8  12      156.11      154.58     13.60 o
  -3  -8 -12      145.51      162.11     20.70 o
   3   8  12      145.84      105.74     20.44 o
  -4  -8 -12       68.70       50.45     18.53 o
   4   8  12       60.70       50.28     17.86 o
  -5  -8 -12       40.11       34.13     18.33 o
   5   8  12       37.72       39.16     17.81 o
  -6  -8 -12       50.63       12.28     17.97 o
   6   8  12       41.84       17.77     17.16 o
  -7  -8 -12       62.13       33.09     18.98 o
   7   8  12       62.93       39.36     14.50 o
  -8  -8 -12        4.95        9.53     28.16 o
   8   8  12        5.29       -9.24     12.91 o
  -8   9  12        1.27        8.20     19.48 o
   7  -9 -12       17.10       -4.53     23.52 o
  -7   9  12       25.41        6.27     12.65 o
   6  -9 -12      163.14      150.91     30.57 o
  -6   9  12      181.68      153.82     17.14 o
   5  -9 -12       27.08       33.26     24.02 o
  -5   9  12       20.33       34.13     17.31 o
   4  -9 -12       23.10       -0.67     16.92 o
   3  -9 -12       80.52       95.65     20.24 o
  -3   9  12       57.79       78.07     15.17 o
   2  -9 -12      361.12      387.79     28.64 o
  -2   9  12      339.95      317.22     17.79 o
   1  -9 -12       29.99       12.19     15.75 o
  -1   9  12       38.00       38.41      9.96 o
   0  -9 -12      688.94      650.72     33.67 o
   0   9  12      765.48      778.87     27.51 o
  -1  -9 -12      260.66      262.40     23.63 o
   1   9  12      302.39      279.82     16.58 o
  -2  -9 -12      147.39      140.02     19.33 o
   2   9  12      143.37      134.85     13.10 o
  -3  -9 -12      119.03       64.31     25.49 o
   3   9  12      102.78       99.27     20.00 o
  -4  -9 -12       47.92       45.18     17.90 o
   4   9  12       31.30       28.77     17.75 o
  -5  -9 -12       34.68       11.72     18.16 o
   5   9  12       34.00       27.84     17.40 o
  -6  -9 -12       44.50        0.41     17.44 o
   6   9  12       43.37       21.48     17.66 o
  -7  -9 -12       55.51       52.96     20.79 o
   7   9  12       62.47       73.80     19.75 o
   7 -10 -12       67.26       73.77     29.14 o
  -7  10  12       56.95       65.88     14.95 o
   6 -10 -12      123.93      124.37     29.81 o
  -6  10  12      131.35      145.36     17.01 o
   5 -10 -12       32.07       32.76     24.06 o
  -5  10  12       20.68       30.81     17.25 o
   4 -10 -12       54.40       46.96     19.42 o
   3 -10 -12       17.94       29.44     18.27 o
  -3  10  12       20.32       31.31     12.80 o
   2 -10 -12      159.10      100.81     21.16 o
  -2  10  12      171.37      182.15     15.15 o
   1 -10 -12      236.81      245.64     25.54 o
  -1  10  12      236.77      244.17     16.88 o
   0 -10 -12        0.53      -12.35     15.54 o
   0  10  12        0.43        7.16      8.40 o
  -1 -10 -12      205.57      185.56     21.85 o
   1  10  12      215.10      203.20     14.84 o
  -2 -10 -12        6.91      -21.72     21.72 o
   2  10  12        2.74        1.06      8.33 o
  -3 -10 -12       85.66       65.87     26.17 o
   3  10  12      100.42       87.94     20.40 o
  -4 -10 -12       75.44       65.16     18.44 o
   4  10  12       64.12       78.29     19.57 o
  -5 -10 -12        7.85       -5.92     17.16 o
   5  10  12        7.94        1.98     17.45 o
  -6 -10 -12      165.23      166.86     23.67 o
   6  10  12      157.22      187.52     25.52 o
  -7 -10 -12       66.96       68.31     29.49 o
   6 -11 -12      184.44      148.29     32.72 o
  -6  11  12      192.21      189.21     18.59 o
   5 -11 -12        1.05      -21.40     23.50 o
  -5  11  12        0.24       -1.61     12.50 o
   4 -11 -12       73.87       57.06     20.92 o
   3 -11 -12       99.72       70.65     21.66 o
  -3  11  12       90.88       73.28     14.91 o
   2 -11 -12      159.48      153.80     23.41 o
  -2  11  12      141.96      131.49     17.10 o
   1 -11 -12       21.20       19.22     17.38 o
  -1  11  12       20.34       24.65      9.57 o
   0 -11 -12       73.50       69.46     19.51 o
   0  11  12       77.76       76.85     11.76 o
  -1 -11 -12       36.59       36.52     17.73 o
   1  11  12       25.34       21.48      9.48 o
  -2 -11 -12      127.31       92.85     28.30 o
   2  11  12      122.08      109.19     12.56 o
  -3 -11 -12      119.84       96.99     29.21 o
   3  11  12      103.02       66.79     19.74 o
  -4 -11 -12       69.80       35.39     18.34 o
   4  11  12       75.78       57.63     20.51 o
  -5 -11 -12       15.00       19.20     18.34 o
   5  11  12       10.35      -13.50     16.16 o
  -6 -11 -12      227.42      174.45     34.69 o
   5 -12 -12      130.66      124.44     31.61 o
  -5  12  12      141.03      136.76     17.23 o
   4 -12 -12      134.48      159.07     24.63 o
   3 -12 -12      113.23       85.97     22.13 o
  -3  12  12      106.31       87.59     15.82 o
   2 -12 -12       26.20       31.29     18.92 o
  -2  12  12       17.89        7.35     10.80 o
   1 -12 -12        5.63        2.71     17.55 o
  -1  12  12        7.38        4.25     10.33 o
   0 -12 -12       32.44        7.57     18.40 o
   0  12  12       32.61       34.43     10.11 o
  -1 -12 -12       12.57        0.96     25.39 o
   1  12  12       19.00       26.58      9.76 o
  -2 -12 -12       19.38       26.45     26.30 o
   2  12  12       24.65       13.95      9.59 o
  -3 -12 -12        4.80      -14.02     23.50 o
   3  12  12        6.78      -16.04     16.60 o
  -4 -12 -12       47.02       28.55     18.72 o
   4  12  12       50.60       54.46     19.96 o
  -5 -12 -12       17.42        2.24     25.06 o
   3 -13 -12      290.87      249.87     28.92 o
   2 -13 -12       79.92       52.62     21.29 o
  -2  13  12       97.65       91.96     15.53 o
   1 -13 -12       45.01       32.79     20.90 o
  -1  13  12       38.35       43.50     13.08 o
   0 -13 -12       25.64       33.39     20.46 o
   0  13  12       12.83        4.80      9.27 o
  -1 -13 -12      145.70       74.16     32.18 o
   1  13  12      120.42      111.42     13.00 o
  -2 -13 -12      155.16      115.11     32.14 o
   2  13  12      157.97      116.60     13.43 o
  -3 -13 -12       99.43       61.67     28.73 o
   3  13  12      100.86      105.58     13.15 o
   2 -14 -12       44.13       39.51     29.16 o
   1 -14 -12        1.08       -5.43     26.47 o
   1  14  12       24.22       26.45     19.75 o
   2  14  12       97.85      100.33     22.37 o
  -9   0  13        9.42       19.88     18.99 o
  -8   0  13       29.19       -6.75     16.71 o
  -7   0  13       22.88        2.08     16.99 o
  -6   0  13       96.02       68.11     14.73 o
  -5   0  13     2258.44     2113.47     67.81 o
  -4   0  13     1477.20     1487.34     50.34 o
  -3   0  13      113.73      106.00     13.76 o
  -2   0  13      375.86      340.94     18.29 o
  -1   0  13      270.00      285.53     17.45 o
   0   0  13        2.61       -9.52     10.02 o
   1   0  13        6.64       17.14      7.12 o
   2   0  13      124.91      122.03     14.89 o
   3   0  13      165.55      144.36     15.54 o
   4   0  13        3.60       12.20     11.44 o
   5   0  13      308.28      274.80     19.88 o
   6   0  13        9.42        9.07     12.56 o
   7   0  13       83.87       67.83     24.47 o
   8   0  13        2.36      -19.20     20.53 o
   9   0  13       53.90       37.43     24.65 o
   9  -1 -13       29.71       45.43     21.15 o
  -9   1  13       30.46       13.76     19.27 o
   8  -1 -13       19.70       10.74     18.53 o
  -8   1  13       29.63       -9.52     17.01 o
   7  -1 -13      225.76      242.19     20.70 o
  -7   1  13      234.01      197.50     25.28 o
   6  -1 -13       70.24       87.31     15.40 o
  -6   1  13       68.04       67.46     14.30 o
   5  -1 -13       56.97       66.40     13.87 o
  -5   1  13       56.89       85.36     13.86 o
   4  -1 -13      168.84      172.98     16.51 o
  -4   1  13      165.22      195.56     16.69 o
   3  -1 -13       46.43       46.70     11.37 o
  -3   1  13       44.73       24.50     10.59 o
   2  -1 -13      185.25      230.85     16.99 o
  -2   1  13      189.40      199.62     15.86 o
   1  -1 -13       40.27       48.82      9.26 o
  -1   1  13       33.61       31.90      9.90 o
   0  -1 -13       16.57        8.66      8.22 o
   0   1  13       14.00       12.85      7.35 o
  -1  -1 -13       96.63      101.76     14.41 o
   1   1  13       87.79       86.01      9.26 o
  -2  -1 -13      166.71      212.34     17.40 o
   2   1  13      148.99      164.67     11.13 o
  -3  -1 -13       42.10       52.77     12.41 o
   3   1  13       32.71       31.25     11.54 o
  -4  -1 -13      641.44      612.90     28.38 o
   4   1  13      655.53      670.66     28.79 o
  -5  -1 -13     1065.35     1065.61     41.12 o
   5   1  13     1073.74     1085.90     40.70 o
  -6  -1 -13      235.88      254.35     20.76 o
   6   1  13      246.81      275.70     21.18 o
  -7  -1 -13       12.94       13.04     22.59 o
   7   1  13        9.16       17.57     22.05 o
  -8  -1 -13       96.50      110.64     27.23 o
   8   1  13       93.54       64.98     25.21 o
  -9  -1 -13       12.34       13.13     23.83 o
   9   1  13       16.42       12.08     23.72 o
   9  -2 -13       18.20       11.39     18.85 o
  -9   2  13       16.94      -15.77     15.77 o
   8  -2 -13       87.55      104.26     23.02 o
  -8   2  13       80.62       26.67     18.75 o
   7  -2 -13       14.67        6.77     13.41 o
  -7   2  13       10.15      -14.50     15.23 o
   6  -2 -13      344.52      317.94     23.26 o
  -6   2  13      352.56      363.88     27.97 o
   5  -2 -13      619.19      570.46     27.73 o
  -5   2  13      631.87      649.94     27.75 o
   4  -2 -13      816.54      798.40     32.50 o
  -4   2  13      785.15      825.33     32.09 o
   3  -2 -13      390.52      384.31     20.79 o
  -3   2  13      406.24      412.35     20.16 o
   2  -2 -13      847.54      826.33     26.17 o
  -2   2  13      729.16      746.63     29.79 o
   1  -2 -13      716.51      734.48     24.35 o
  -1   2  13      811.87      743.92     41.10 o
   0  -2 -13      221.47      239.02     19.42 o
   0   2  13      227.13      246.60     14.43 o
  -1  -2 -13      753.47      682.71     30.64 o
   1   2  13      827.00      780.91     26.62 o
  -2  -2 -13      463.33      464.81     23.13 o
   2   2  13      434.33      406.88     16.01 o
  -3  -2 -13      173.15      186.54     17.10 o
   3   2  13      153.50      157.18     10.94 o
  -4  -2 -13      256.41      266.06     20.29 o
   4   2  13      238.27      259.16     19.72 o
  -5  -2 -13      135.44      154.16     17.01 o
   5   2  13      116.23      103.54     15.45 o
  -6  -2 -13        7.46        7.01     20.59 o
   6   2  13        8.84       -5.68     11.74 o
  -7  -2 -13       61.34      108.64     27.06 o
   7   2  13       63.84       63.05     14.91 o
  -8  -2 -13       16.63       -1.91     21.74 o
   8   2  13       18.33       12.82     21.52 o
   9   2  13       22.77       54.09     24.37 o
   9  -3 -13        9.94        9.39     19.98 o
  -9   3  13        9.41       -6.64     17.71 o
   8  -3 -13       67.42       81.63     16.99 o
  -8   3  13       71.19       72.93     20.25 o
   7  -3 -13       49.28       48.71     15.41 o
  -7   3  13       64.11       92.82     19.10 o
   6  -3 -13       43.48       36.73     14.30 o
  -6   3  13       45.22       35.11     16.38 o
   5  -3 -13       65.72       66.18     14.19 o
  -5   3  13       68.48       76.40     13.28 o
   4  -3 -13      253.58      266.54     20.00 o
  -4   3  13      250.29      267.08     18.75 o
   3  -3 -13        4.52       -9.26      9.26 o
  -3   3  13        5.37        0.06      9.42 o
   2  -3 -13       76.31       88.29     11.69 o
  -2   3  13       76.35       75.73     17.79 o
   1  -3 -13      404.31      419.45     24.26 o
  -1   3  13      395.53      406.40     18.64 o
   0  -3 -13        0.10      -10.44     10.44 o
   0   3  13        0.35       -6.47      6.47 o
  -1  -3 -13      413.66      401.13     22.44 o
   1   3  13      395.63      395.04     17.95 o
  -2  -3 -13      177.15      217.11     18.72 o
   2   3  13      160.28      199.69     13.86 o
  -3  -3 -13       15.72       15.40     12.24 o
   3   3  13        9.43        4.90      7.22 o
  -4  -3 -13      191.77      260.59     20.00 o
   4   3  13      219.70      183.83     17.36 o
  -5  -3 -13      316.24      327.29     21.52 o
   5   3  13      348.65      305.46     20.09 o
  -6  -3 -13      161.54      144.79     28.43 o
   6   3  13      171.74      171.07     17.90 o
  -7  -3 -13        3.70       19.36     23.32 o
   7   3  13        3.42       13.65     12.63 o
  -8  -3 -13      139.17      110.09     28.36 o
   8   3  13      128.01      135.39     27.88 o
   9  -4 -13        7.29        3.82     20.07 o
  -9   4  13        4.18      -15.90     15.90 o
   8  -4 -13      115.41       96.75     18.29 o
  -8   4  13      107.39       83.73     20.48 o
   7  -4 -13      111.31       97.55     17.57 o
  -7   4  13      112.27      140.04     22.55 o
   6  -4 -13       18.90       20.20     13.17 o
  -6   4  13       20.20       22.43     15.58 o
   5  -4 -13      136.40      146.40     17.94 o
  -5   4  13      180.31      225.57     18.29 o
   4  -4 -13      185.72      179.55     15.82 o
  -4   4  13      220.05      219.30     17.12 o
   3  -4 -13       11.89       28.94     10.48 o
  -3   4  13       11.27       17.12     10.22 o
   2  -4 -13      413.78      461.87     25.52 o
  -2   4  13      388.76      356.69     18.20 o
   1  -4 -13      747.26      688.56     31.16 o
  -1   4  13      722.21      669.45     25.41 o
   0  -4 -13      111.54      111.42     15.99 o
   0   4  13       96.32      113.24     11.26 o
  -1  -4 -13       85.85       74.94     14.49 o
   1   4  13       91.91      102.65     11.09 o
  -2  -4 -13      442.65      430.66     23.35 o
   2   4  13      422.98      394.92     18.03 o
  -3  -4 -13       60.34       87.29     14.86 o
   3   4  13       72.96       62.60      8.75 o
  -4  -4 -13      226.64      243.23     17.23 o
   4   4  13      207.09      231.39     18.90 o
  -5  -4 -13       50.58       33.39     22.87 o
   5   4  13       57.83       44.72     13.15 o
  -6  -4 -13       30.95       25.00     23.35 o
   6   4  13       27.62       35.15     13.32 o
  -7  -4 -13      237.98      220.58     33.61 o
   7   4  13      244.87      292.03     22.11 o
  -8  -4 -13        1.51       -0.39     23.76 o
   8   4  13        1.44       -0.46     12.69 o
   9  -5 -13       19.10       48.62     21.50 o
   8  -5 -13       34.80       23.24     15.84 o
  -8   5  13       33.20       31.20     17.34 o
   7  -5 -13        5.07      -12.19     13.63 o
  -7   5  13        8.41        5.77     15.23 o
   6  -5 -13       38.55       17.27     14.43 o
  -6   5  13       44.43       57.18     13.56 o
   5  -5 -13       25.33       28.69     14.06 o
  -5   5  13       27.76       28.21     15.73 o
   4  -5 -13      200.73      213.70     17.25 o
  -4   5  13      213.41      254.76     18.51 o
   3  -5 -13      234.42      263.54     24.30 o
  -3   5  13      239.00      278.80     18.85 o
   2  -5 -13       42.87       34.24     14.84 o
  -2   5  13       32.60       29.47      9.42 o
   1  -5 -13      396.97      389.37     24.24 o
  -1   5  13      400.45      408.96     18.75 o
   0  -5 -13      104.65       93.22     16.14 o
   0   5  13       93.19      106.19     11.61 o
  -1  -5 -13      228.74      241.04     20.48 o
   1   5  13      235.70      242.48     14.56 o
  -2  -5 -13      275.39      307.11     22.48 o
   2   5  13      253.68      266.84     15.65 o
  -3  -5 -13      276.61      308.66     22.89 o
   3   5  13      278.15      333.06     26.69 o
  -4  -5 -13        8.14       18.64     11.22 o
   4   5  13        4.96       15.12     15.53 o
  -5  -5 -13       65.41       87.42     18.90 o
   5   5  13       81.71       60.60     14.17 o
  -6  -5 -13       22.10       22.24     22.63 o
   6   5  13       22.86       18.36     13.08 o
  -7  -5 -13       87.78       93.41     27.86 o
   7   5  13       93.94       97.77     16.38 o
  -8  -5 -13       63.17       44.44     25.67 o
   8   5  13       54.88       55.35     15.08 o
   9  -6 -13        0.32       27.23     27.36 o
   8  -6 -13       39.30       22.96     15.73 o
  -8   6  13       48.70       57.02     18.73 o
   7  -6 -13      279.62      277.80     22.91 o
  -7   6  13      275.45      220.87     26.52 o
   6  -6 -13       94.64       79.78     16.23 o
  -6   6  13       91.70       75.53     14.76 o
   5  -6 -13      142.12      128.54     27.38 o
  -5   6  13      112.29      113.44     19.64 o
   4  -6 -13      288.21      309.48     27.12 o
  -4   6  13      285.83      305.70     20.44 o
   3  -6 -13      278.25      294.12     25.69 o
  -3   6  13      277.34      286.04     28.19 o
   2  -6 -13      866.37      828.21     37.91 o
  -2   6  13      916.52      863.50     30.62 o
   1  -6 -13      306.11      325.32     24.08 o
  -1   6  13      255.95      265.09     16.80 o
   0  -6 -13       60.49       54.70     14.58 o
   0   6  13       52.26       68.11     10.33 o
  -1  -6 -13       22.82       37.86     13.86 o
   1   6  13       24.58       13.34      8.11 o
  -2  -6 -13      222.93      258.77     21.33 o
   2   6  13      252.28      246.94     15.21 o
  -3  -6 -13      170.19      182.31     18.86 o
   3   6  13      187.94      144.94     21.70 o
  -4  -6 -13      283.55      263.76     24.47 o
   4   6  13      290.69      312.08     26.15 o
  -5  -6 -13      254.10      269.95     25.11 o
   5   6  13      252.90      242.24     27.23 o
  -6  -6 -13       63.10       68.74     26.90 o
   6   6  13       66.29       70.32     15.41 o
  -7  -6 -13       16.02       28.19     24.85 o
   7   6  13       13.76       -2.75     12.98 o
   8   6  13       11.16        4.30     13.69 o
   8  -7 -13       24.39       15.36     16.21 o
  -8   7  13       25.65       16.12     17.83 o
   7  -7 -13       58.00       40.23     16.60 o
  -7   7  13       58.25       65.96     14.34 o
   6  -7 -13       14.53        3.15     21.91 o
  -6   7  13       11.33        1.76     11.78 o
   5  -7 -13       30.07       43.31     23.74 o
  -5   7  13       27.95       45.22     16.79 o
   4  -7 -13       14.40       27.17     16.66 o
  -4   7  13       15.37        9.39     14.99 o
   3  -7 -13       40.83       44.42     17.86 o
  -3   7  13       42.54       57.13     10.81 o
   2  -7 -13        9.79       18.07     15.04 o
  -2   7  13       15.94       14.71      9.07 o
   1  -7 -13      121.45      117.37     18.44 o
  -1   7  13      139.74      133.46     13.06 o
   0  -7 -13       24.68       21.40     13.82 o
   0   7  13       16.54       24.34      8.94 o
  -1  -7 -13        7.08        2.04     13.04 o
   1   7  13       13.96       13.43      7.98 o
  -2  -7 -13      338.44      352.27     24.98 o
   2   7  13      357.75      385.20     18.20 o
  -3  -7 -13      136.38      140.32     18.38 o
   3   7  13      136.37       90.46     19.94 o
  -4  -7 -13      149.89      120.68     20.11 o
   4   7  13      127.75      114.57     21.48 o
  -5  -7 -13       68.09       73.88     19.74 o
   5   7  13       41.29       50.80     18.79 o
  -6  -7 -13       56.52       41.62     18.77 o
   6   7  13       43.32       74.73     19.57 o
  -7  -7 -13       36.27       33.74     26.86 o
   7   7  13       34.94        7.81     13.30 o
   8   7  13      117.70      103.78     17.81 o
   8  -8 -13       43.07       18.18     25.69 o
  -8   8  13       52.89       74.49     23.19 o
   7  -8 -13       65.99       24.84     24.82 o
  -7   8  13       61.94       77.44     14.73 o
   6  -8 -13      125.21      126.93     29.71 o
  -6   8  13      123.45      127.97     16.93 o
   5  -8 -13      371.41      353.72     38.97 o
  -5   8  13      324.46      337.82     30.85 o
   4  -8 -13      229.11      213.36     25.76 o
  -4   8  13      188.59      218.19     25.19 o
   3  -8 -13       59.51       32.65     17.66 o
  -3   8  13       56.81       55.55     10.85 o
   2  -8 -13      242.02      207.15     22.96 o
  -2   8  13      274.31      258.21     16.84 o
   1  -8 -13      560.46      581.35     30.48 o
  -1   8  13      553.60      531.32     23.15 o
   0  -8 -13      108.23       90.26     17.83 o
   0   8  13      106.85      119.82     12.43 o
  -1  -8 -13      427.67      402.98     26.13 o
   1   8  13      408.23      418.03     19.29 o
  -2  -8 -13      112.94      133.59     18.53 o
   2   8  13      132.40      113.87     12.41 o
  -3  -8 -13       68.72       85.32     26.34 o
   3   8  13       54.71       63.19     18.94 o
  -4  -8 -13       94.29       77.96     19.14 o
   4   8  13       99.39       84.78     20.85 o
  -5  -8 -13       14.01       16.75     17.47 o
   5   8  13       12.52       -1.28     16.40 o
  -6  -8 -13       72.73       95.38     21.28 o
   6   8  13       76.80       46.39     18.88 o
  -7  -8 -13       36.01       31.66     19.29 o
   7   8  13       34.67       34.24     18.51 o
   7  -9 -13       87.33       45.37     26.75 o
  -7   9  13       85.96       97.06     15.84 o
   6  -9 -13      123.53       81.28     27.53 o
  -6   9  13      106.48      101.72     15.93 o
   5  -9 -13       15.66       17.77     22.87 o
  -5   9  13       13.26       -0.41     15.80 o
   4  -9 -13       94.79       67.22     20.90 o
   3  -9 -13       46.16       14.25     17.90 o
  -3   9  13       58.54       60.21     13.95 o
   2  -9 -13       64.19       83.08     18.51 o
  -2   9  13       74.39       62.75     11.33 o
   1  -9 -13       34.09       34.37     15.97 o
  -1   9  13       42.28       23.20      9.76 o
   0  -9 -13      203.83      212.82     23.04 o
   0   9  13      212.09      228.80     15.97 o
  -1  -9 -13       24.53       30.18     15.71 o
   1   9  13       31.54       18.08      9.33 o
  -2  -9 -13      205.36      191.75     21.61 o
   2   9  13      226.40      210.06     15.34 o
  -3  -9 -13       75.21       53.75     25.24 o
   3   9  13       83.58       62.97     19.35 o
  -4  -9 -13      157.46      139.17     21.79 o
   4   9  13      148.24      128.02     22.46 o
  -5  -9 -13      187.26      191.42     24.02 o
   5   9  13      162.16      182.37     24.76 o
  -6  -9 -13       16.71       -5.08     17.81 o
  -7  -9 -13        7.70        2.89     27.40 o
   6 -10 -13      188.00      170.55     32.31 o
  -6  10  13      183.32      201.83     18.92 o
   5 -10 -13      155.01      130.12     29.53 o
  -5  10  13      142.31      165.25     23.95 o
   4 -10 -13      193.86      148.05     24.28 o
   3 -10 -13      246.20      263.44     26.99 o
  -3  10  13      248.93      266.28     23.67 o
   2 -10 -13       68.51       48.24     19.16 o
  -2  10  13       86.18       86.68     12.59 o
   1 -10 -13      338.98      326.04     27.64 o
  -1  10  13      332.83      303.32     17.79 o
   0 -10 -13       37.35       33.05     16.90 o
   0  10  13       37.09       27.03      9.63 o
  -1 -10 -13      236.97      261.55     24.39 o
   1  10  13      206.15      187.67     15.19 o
  -2 -10 -13       12.17       -8.96     22.61 o
   2  10  13        9.72        0.54      8.24 o
  -3 -10 -13       10.65       -7.51     22.37 o
   3  10  13        7.57        9.46      9.50 o
  -4 -10 -13       55.75       33.50     18.75 o
   4  10  13       69.81       91.91     20.63 o
  -5 -10 -13       18.42       18.27     18.42 o
   5  10  13       24.29       54.51     19.20 o
  -6 -10 -13       40.13       -5.88     27.34 o
   5 -11 -13       45.16       25.91     24.35 o
  -5  11  13       49.26       72.15     19.46 o
   4 -11 -13       24.23       64.08     21.39 o
   3 -11 -13       50.42       39.49     20.20 o
  -3  11  13       49.85       72.86     15.45 o
   2 -11 -13       73.60       78.98     20.44 o
  -2  11  13       78.39       63.70     14.06 o
   1 -11 -13        4.21       28.27     18.53 o
  -1  11  13        6.65        8.70      8.40 o
   0 -11 -13       54.97       83.28     20.38 o
   0  11  13       52.57       24.95     10.16 o
  -1 -11 -13       21.75       12.09     17.27 o
   1  11  13       16.92       22.50      9.39 o
  -2 -11 -13       36.04       37.25     25.17 o
   2  11  13       38.04       19.03      9.35 o
  -3 -11 -13       34.07       46.56     26.62 o
   3  11  13       36.18       17.81      9.74 o
  -4 -11 -13      238.55      162.69     32.24 o
  -5 -11 -13      254.23      226.48     26.00 o
   5  11  13      253.78      308.03     29.53 o
   4 -12 -13      239.04      239.31     28.51 o
   3 -12 -13       78.66       18.62     20.50 o
  -3  12  13       81.91      105.91     16.82 o
   2 -12 -13       87.38       97.58     22.55 o
  -2  12  13       83.69       62.92     14.36 o
   1 -12 -13       52.06       45.44     19.38 o
  -1  12  13       71.24       52.46     13.26 o
   0 -12 -13       12.51        5.27     17.81 o
   0  12  13        7.88       -3.77      8.85 o
  -1 -12 -13       25.92        7.46     25.86 o
   1  12  13       37.90       45.43     10.87 o
  -2 -12 -13       49.11       53.66     28.69 o
   2  12  13       51.58       46.09     10.94 o
  -3 -12 -13      185.12      144.36     32.46 o
   3  12  13      202.01      181.00     19.07 o
   3 -13 -13       92.53       74.51     28.18 o
   2 -13 -13       12.96      -17.62     17.62 o
  -2  13  13       12.42       27.08     12.35 o
   1 -13 -13      142.19      154.21     24.82 o
  -1  13  13      130.17      126.72     17.06 o
   0 -13 -13        0.48      -18.10     18.10 o
   0  13  13        0.34       -8.57      8.57 o
  -1 -13 -13       69.53       43.16     30.57 o
   1  13  13       68.00       88.96     12.02 o
   2  13  13       33.38       19.01     18.60 o
   1 -14 -13       71.97       82.84     31.42 o
   1  14  13      106.81       69.80     21.61 o
  -9   0  14        0.23      -15.99     15.99 o
  -8   0  14       75.13       79.55     22.00 o
  -7   0  14        9.69        5.01     16.80 o
  -6   0  14        0.76        5.56     12.22 o
  -5   0  14      102.32      104.30     15.12 o
  -4   0  14      239.44      251.02     19.10 o
  -3   0  14      643.45      648.55     27.64 o
  -2   0  14       45.33       42.48     11.31 o
  -1   0  14       66.66       56.87     11.31 o
   0   0  14      267.91      282.29     17.29 o
   1   0  14      254.16      238.46     19.16 o
   2   0  14        6.80        2.49     11.15 o
   3   0  14      582.21      626.07     28.30 o
   4   0  14      634.87      627.14     28.77 o
   5   0  14       21.55       12.35     12.19 o
   6   0  14      226.25      236.05     20.20 o
   7   0  14        1.78       -6.53     22.54 o
   8   0  14       63.35       77.88     27.47 o
   9  -1 -14        9.86       27.27     20.07 o
   8  -1 -14       55.26       58.56     20.33 o
  -8   1  14       51.32       93.43     21.98 o
   7  -1 -14      105.55       91.81     16.56 o
  -7   1  14      116.72       64.73     19.72 o
   6  -1 -14      700.10      689.78     31.12 o
  -6   1  14      686.67      677.93     30.53 o
   5  -1 -14      348.71      387.77     21.96 o
  -5   1  14      341.87      333.63     21.55 o
   4  -1 -14       95.79       85.97     13.93 o
  -4   1  14       86.81      108.36     14.45 o
   3  -1 -14      283.78      299.82     19.27 o
  -3   1  14      238.41      282.98     19.53 o
   2  -1 -14      116.66       97.49     13.56 o
  -2   1  14      155.93      188.66     15.30 o
   1  -1 -14      170.53      202.68     16.12 o
  -1   1  14      165.58      199.49     15.99 o
   0  -1 -14     1286.23     1234.60     44.70 o
   0   1  14     1288.66     1218.06     60.80 o
  -1  -1 -14      307.64      322.95     21.98 o
   1   1  14      325.20      328.70     16.45 o
  -2  -1 -14      234.64      262.24     19.81 o
   2   1  14      240.78      227.55     18.72 o
  -3  -1 -14      125.63      145.36     16.23 o
   3   1  14      117.02       96.36     14.34 o
  -4  -1 -14       40.32       40.01     13.37 o
   4   1  14       35.57       27.30     12.61 o
  -5  -1 -14       80.15       70.30     15.08 o
   5   1  14       81.38       80.59     14.82 o
  -6  -1 -14       23.19       53.27     14.41 o
   6   1  14       25.25       31.33     13.89 o
  -7  -1 -14        6.07      -18.27     20.64 o
   7   1  14        5.29       -6.45     21.29 o
  -8  -1 -14       85.23      128.52     28.45 o
   8   1  14       85.12       94.34     26.99 o
   9  -2 -14       50.34       56.22     21.68 o
   8  -2 -14       97.33      106.47     23.00 o
  -8   2  14      105.89       79.91     21.13 o
   7  -2 -14       15.32       27.21     14.28 o
  -7   2  14       15.21       42.51     18.12 o
   6  -2 -14        5.94        3.84     12.69 o
  -6   2  14        6.22        4.66     15.36 o
   5  -2 -14      271.44      285.81     21.72 o
  -5   2  14      275.70      310.98     21.22 o
   4  -2 -14       46.53       69.65     13.78 o
  -4   2  14       39.86       40.27     11.85 o
   3  -2 -14      428.19      402.69     22.02 o
  -3   2  14      457.22      461.02     21.61 o
   2  -2 -14      143.37      179.96     15.64 o
  -2   2  14      143.53      165.66     15.58 o
   1  -2 -14      105.57      142.29     16.47 o
  -1   2  14       91.53       89.31     18.60 o
   0  -2 -14      422.15      417.60     23.07 o
   0   2  14      347.66      354.78     17.62 o
  -1  -2 -14       79.49       74.40     14.32 o
   1   2  14       55.89       72.90     10.03 o
  -2  -2 -14       12.11       -4.64     11.33 o
   2   2  14       13.64       25.15      8.40 o
  -3  -2 -14      443.09      448.30     24.06 o
   3   2  14      453.12      453.05     23.70 o
  -4  -2 -14      280.98      325.71     22.17 o
   4   2  14      251.68      238.00     19.79 o
  -5  -2 -14       10.69        7.14     12.72 o
   5   2  14       10.29       -7.33     11.57 o
  -6  -2 -14      102.52      119.67     26.99 o
   6   2  14       84.40       90.13     15.51 o
  -7  -2 -14       20.33       49.69     25.17 o
   7   2  14       12.29        3.93     13.39 o
  -8  -2 -14        1.50       15.08     22.61 o
   8   2  14        1.45        9.22     23.09 o
   9  -3 -14      210.57      257.99     31.48 o
   8  -3 -14       49.97       49.51     16.71 o
  -8   3  14       43.41       68.70     20.85 o
   7  -3 -14      187.82      202.94     20.66 o
  -7   3  14      187.10      181.31     23.63 o
   6  -3 -14      121.42      115.41     17.25 o
  -6   3  14      145.47      144.77     21.46 o
   5  -3 -14       19.33       13.95     12.76 o
  -5   3  14       18.76        9.37     10.98 o
   4  -3 -14        8.57       16.19     11.98 o
  -4   3  14        9.75       11.63     10.24 o
   3  -3 -14      102.06      111.29     14.78 o
  -3   3  14      109.36      129.82     14.62 o
   2  -3 -14      368.08      362.84     26.00 o
  -2   3  14      378.86      404.65     19.92 o
   1  -3 -14       24.23       66.70     14.45 o
  -1   3  14       20.86       20.50      8.98 o
   0  -3 -14      421.75      430.97     24.34 o
   0   3  14      414.46      402.69     18.81 o
  -1  -3 -14      215.73      221.00     19.23 o
   1   3  14      224.64      205.54     14.54 o
  -2  -3 -14       64.05       72.52     14.12 o
   2   3  14       59.89       46.72      9.22 o
  -3  -3 -14      162.40      164.91     17.64 o
   3   3  14      147.54      138.09     12.33 o
  -4  -3 -14       15.98       14.17     12.13 o
   4   3  14       13.06       16.06     12.13 o
  -5  -3 -14       45.35       48.89     14.34 o
   5   3  14       43.64       30.98     13.04 o
  -6  -3 -14       53.93       48.76     24.45 o
   6   3  14       58.53       60.43     14.15 o
  -7  -3 -14        8.49       11.57     22.94 o
   7   3  14       11.32       17.51     12.85 o
  -8  -3 -14       41.22       34.59     25.69 o
   8   3  14       42.83       59.47     24.26 o
   8  -4 -14       19.07        1.97     15.25 o
  -8   4  14       16.43       -7.23     16.42 o
   7  -4 -14       89.32       79.31     17.12 o
  -7   4  14       93.10       74.82     19.90 o
   6  -4 -14       48.28       58.87     15.56 o
  -6   4  14       52.94       34.63     17.25 o
   5  -4 -14       40.88       52.96     14.56 o
  -5   4  14       40.75       17.99     11.50 o
   4  -4 -14       22.06       37.52     19.92 o
  -4   4  14       22.94       21.46     11.04 o
   3  -4 -14       16.35       -0.17     14.10 o
  -3   4  14       25.03       30.42     11.05 o
   2  -4 -14       43.77       34.63     15.02 o
  -2   4  14       55.34       76.99     18.42 o
   1  -4 -14      246.32      312.69     23.00 o
  -1   4  14      243.01      250.68     15.86 o
   0  -4 -14     1154.18     1102.06     42.31 o
   0   4  14     1089.97     1065.61     36.17 o
  -1  -4 -14      620.45      615.96     29.45 o
   1   4  14      609.49      642.00     24.37 o
  -2  -4 -14       61.29       58.30     14.38 o
   2   4  14       62.48       69.30     10.44 o
  -3  -4 -14      175.13      192.90     19.35 o
   3   4  14      176.39      162.39     13.34 o
  -4  -4 -14      148.18      123.40     17.36 o
   4   4  14      179.59      149.17     21.33 o
  -5  -4 -14       25.49       22.74     22.68 o
   5   4  14       24.46        0.74     11.89 o
  -6  -4 -14       49.88       59.39     25.17 o
   6   4  14       65.12       58.32     13.80 o
  -7  -4 -14      121.20      167.40     30.79 o
   7   4  14      113.01      107.77     16.51 o
  -8  -4 -14       61.27       48.69     25.97 o
   8   4  14       58.79       66.18     15.69 o
   8  -5 -14       33.26       57.57     17.53 o
  -8   5  14       38.62       45.70     18.10 o
   7  -5 -14        1.02       22.76     15.12 o
  -7   5  14        2.76        7.83     16.43 o
   6  -5 -14      147.48      152.64     19.57 o
  -6   5  14      177.37      173.06     23.22 o
   5  -5 -14      122.81      105.04     26.49 o
  -5   5  14      136.68      135.14     20.89 o
   4  -5 -14      121.26       96.23     20.13 o
  -4   5  14      126.56      119.75     14.86 o
   3  -5 -14      695.34      680.02     33.94 o
  -3   5  14      719.93      653.98     27.43 o
   2  -5 -14       31.18       39.51     14.97 o
  -2   5  14       24.14       14.50      8.96 o
   1  -5 -14       96.31       88.29     16.38 o
  -1   5  14       95.48      119.90     12.33 o
   0  -5 -14      124.71       94.00     16.49 o
   0   5  14      108.72       94.89     11.61 o
  -1  -5 -14       22.01       13.06     13.00 o
   1   5  14       15.56       22.17      8.79 o
  -2  -5 -14       20.39       16.93     12.76 o
   2   5  14       20.88       10.18      8.44 o
  -3  -5 -14      182.84      186.36     19.31 o
   3   5  14      176.14      152.91     13.23 o
  -4  -5 -14       90.15       79.76     15.78 o
   4   5  14       96.37       61.12     18.14 o
  -5  -5 -14       63.26       58.61     25.47 o
   5   5  14       56.40       51.71     18.21 o
  -6  -5 -14        8.52        6.07     23.04 o
   6   5  14        9.16        9.52     12.54 o
  -7  -5 -14       56.45        6.18     24.02 o
   7   5  14       55.51       50.30     14.52 o
   8   5  14       36.45       20.24     14.10 o
   8  -6 -14       54.07       67.57     17.57 o
   7  -6 -14       42.78       36.28     15.95 o
  -7   6  14       45.39       67.03     19.90 o
   6  -6 -14       85.41       52.79     25.56 o
  -6   6  14       85.94       81.15     19.42 o
   5  -6 -14       43.83       62.55     23.96 o
  -5   6  14       51.40       43.00     17.05 o
   4  -6 -14       54.34       53.09     18.96 o
  -4   6  14       53.91       48.37     12.61 o
   3  -6 -14       22.98       23.58     16.25 o
  -3   6  14       14.87       36.28     16.71 o
   2  -6 -14       35.07       54.79     16.60 o
  -2   6  14       47.58       51.25     10.74 o
   1  -6 -14      249.27      256.64     22.63 o
  -1   6  14      253.34      239.03     15.69 o
   0  -6 -14     1296.74     1222.08     47.02 o
   0   6  14     1327.57     1217.28     40.06 o
  -1  -6 -14      525.17      526.65     27.73 o
   1   6  14      495.87      553.21     22.76 o
  -2  -6 -14        1.27      -12.24     12.24 o
   2   6  14        0.74       -0.46      7.46 o
  -3  -6 -14      211.36      237.14     21.20 o
   3   6  14      207.27      180.92     14.47 o
  -4  -6 -14      226.69      236.20     33.70 o
   4   6  14      245.18      231.84     25.78 o
  -5  -6 -14        5.63        6.51     22.54 o
   5   6  14        5.98       12.37     15.78 o
  -6  -6 -14      181.60      182.61     31.35 o
   6   6  14      193.95      136.33     22.22 o
  -7  -6 -14      168.62      172.85     32.37 o
   7   6  14      172.31      137.69     17.53 o
   8   6  14        2.36       10.85     13.93 o
   8  -7 -14       42.62       13.39     24.63 o
   7  -7 -14       22.42       39.40     26.54 o
  -7   7  14       29.89       34.50     17.51 o
   6  -7 -14      116.49      128.49     29.88 o
  -6   7  14      113.34       90.03     15.77 o
   5  -7 -14       93.33       97.81     26.80 o
  -5   7  14       79.56       64.20     18.07 o
   4  -7 -14      115.02      128.63     22.39 o
  -4   7  14      103.96      130.97     21.68 o
   3  -7 -14      346.14      378.98     29.31 o
  -3   7  14      344.23      360.54     29.68 o
   2  -7 -14       96.62       59.99     17.90 o
  -2   7  14      118.49      105.39     12.35 o
   1  -7 -14       23.52        4.19     14.41 o
  -1   7  14       18.28        3.06      8.37 o
   0  -7 -14        2.92        6.44     13.47 o
   0   7  14        7.59       -7.83      8.20 o
  -1  -7 -14       64.60       81.21     16.58 o
   1   7  14       65.24       49.30     10.02 o
  -2  -7 -14       91.67       96.97     17.03 o
   2   7  14       91.33       84.54     10.87 o
  -3  -7 -14      254.90      255.63     22.37 o
   3   7  14      260.67      249.96     15.95 o
  -4  -7 -14       58.13       58.06     24.98 o
   4   7  14       58.17       27.32     16.64 o
  -5  -7 -14      154.75      156.53     22.17 o
   5   7  14      148.15       78.61     19.57 o
  -6  -7 -14        2.71       15.58     24.09 o
   6   7  14        3.61       10.20     16.27 o
   7   7  14       17.55        8.38     16.80 o
   7  -8 -14      112.89       90.00     28.62 o
  -7   8  14      112.03      110.16     25.19 o
   6  -8 -14        9.03        0.63     22.55 o
  -6   8  14        9.28        4.40     12.39 o
   5  -8 -14       40.65       43.85     24.65 o
  -5   8  14       32.30       29.05     17.03 o
   4  -8 -14        7.19      -16.08     16.08 o
  -4   8  14        4.72       -4.12     15.01 o
   3  -8 -14      336.86      314.19     27.34 o
  -3   8  14      316.49      322.37     18.75 o
   2  -8 -14        9.00      -15.15     15.30 o
  -2   8  14        6.65        6.25      8.90 o
   1  -8 -14       91.34       87.92     18.53 o
  -1   8  14       97.17      108.21     12.61 o
   0  -8 -14      494.19      486.41     28.90 o
   0   8  14      501.70      492.76     21.52 o
  -1  -8 -14      257.22      243.76     22.94 o
   1   8  14      276.96      267.23     16.10 o
  -2  -8 -14       60.37       78.07     17.12 o
   2   8  14       64.84       66.74     11.05 o
  -3  -8 -14      110.70       98.97     27.15 o
   3   8  14      110.98       98.20     15.02 o
  -4  -8 -14      105.75      104.78     27.53 o
   4   8  14       93.86      112.27     21.48 o
  -5  -8 -14        9.14        2.41     17.58 o
   5   8  14        9.04       -7.99     15.54 o
  -6  -8 -14       93.42       76.31     20.53 o
   6   8  14       82.41       13.32     17.79 o
  -7   9  14       79.31       67.03     23.35 o
   6  -9 -14      128.46       98.64     28.97 o
  -6   9  14      129.49      140.24     17.71 o
   5  -9 -14       12.58        9.24     22.89 o
  -5   9  14        6.82       13.95     16.93 o
   4  -9 -14      122.34      123.57     23.20 o
  -4   9  14      137.24      210.21     25.08 o
   3  -9 -14       15.56       36.11     19.14 o
  -3   9  14       14.07       14.62     12.19 o
   2  -9 -14      240.94      209.47     24.09 o
  -2   9  14      242.01      223.73     16.60 o
   1  -9 -14       69.62      107.84     20.01 o
  -1   9  14       77.07      102.94     12.50 o
   0  -9 -14      640.39      598.00     31.70 o
   0   9  14      632.20      574.95     24.21 o
  -1  -9 -14      164.00      128.30     19.83 o
   1   9  14      166.45      191.20     14.73 o
  -2  -9 -14      236.72      216.66     22.74 o
   2   9  14      229.51      207.52     15.38 o
  -3  -9 -14       52.32       50.19     24.58 o
   3   9  14       59.26       45.93     10.50 o
  -4  -9 -14       73.00       18.75     24.91 o
   4   9  14       67.39       50.45     19.29 o
  -5  -9 -14       33.11       28.60     18.59 o
   5   9  14       36.49       47.45     20.00 o
  -6  -9 -14       26.41        0.33     26.19 o
  -6  10  14       13.33       35.19     22.74 o
   5 -10 -14       29.00       33.24     23.95 o
  -5  10  14       27.33       17.10     16.73 o
   4 -10 -14        5.30       22.15     19.53 o
   3 -10 -14      103.49      123.11     23.26 o
  -3  10  14      102.42       84.34     15.91 o
   2 -10 -14      151.44       94.39     21.07 o
  -2  10  14      134.97      138.06     17.49 o
   1 -10 -14       13.01       16.97     17.45 o
  -1  10  14        8.06       16.84      9.76 o
   0 -10 -14       28.61       25.84     16.99 o
   0  10  14       16.03       34.82     10.16 o
  -1 -10 -14       47.93       32.01     16.80 o
   1  10  14       65.36       64.31     10.96 o
  -2 -10 -14       51.14        8.03     24.56 o
   2  10  14       51.23       47.22     10.57 o
  -3 -10 -14      111.80      105.15     29.03 o
   3  10  14      127.80      133.92     13.58 o
  -4 -10 -14       70.08       50.51     24.91 o
   4  10  14       63.48       36.60     19.44 o
  -5 -10 -14        4.61      -23.96     23.96 o
   5  10  14        4.96      -10.46     16.03 o
   4 -11 -14      117.48      123.68     24.00 o
   3 -11 -14       71.39       46.56     20.22 o
  -3  11  14       77.26       19.35     12.69 o
   2 -11 -14       64.18       84.15     20.63 o
  -2  11  14       54.02       42.48     13.48 o
   1 -11 -14       60.72       55.37     19.70 o
  -1  11  14       52.29       63.38     11.61 o
   0 -11 -14      167.23      132.03     22.15 o
   0  11  14      152.17      107.82     13.17 o
  -1 -11 -14       85.47      107.02     21.09 o
   1  11  14       81.98       70.65     11.63 o
  -2 -11 -14      108.25       97.60     29.18 o
   2  11  14      113.02      112.01     13.15 o
  -3 -11 -14       14.43        4.17     23.95 o
   3  11  14       17.56       12.78      9.57 o
   4  11  14        9.82        3.15      9.59 o
   3 -12 -14       99.46       49.91     21.02 o
   2 -12 -14      152.19      156.05     24.08 o
  -2  12  14      145.30      134.57     17.70 o
   1 -12 -14        6.55      -10.59     17.55 o
  -1  12  14        4.73       19.14     11.74 o
   0 -12 -14       42.20       21.09     18.25 o
   0  12  14       28.23       25.62     10.29 o
  -1 -12 -14       13.78       35.72     28.23 o
   1  12  14       15.54       -0.19      8.85 o
  -2 -12 -14       13.07       14.99     26.41 o
   2  12  14       12.28       10.33      9.42 o
   1 -13 -14       45.63       38.17     26.34 o
   0  13  14       32.58        9.92     17.75 o
   1  13  14       20.39       -5.29     16.56 o
  -8   0  15       30.78       19.40     18.66 o
  -7   0  15       32.35        5.66     17.86 o
  -6   0  15       53.88       27.34     13.32 o
  -5   0  15       10.97        4.19     11.41 o
  -4   0  15       81.09       73.54     13.87 o
  -3   0  15       82.79      128.91     15.40 o
  -2   0  15      268.37      318.61     20.64 o
  -1   0  15       79.80       90.94     13.17 o
   0   0  15       46.33       49.15     17.29 o
   1   0  15       31.90       36.41     15.80 o
   2   0  15        3.15       -7.59     11.22 o
   3   0  15        0.94      -11.41     11.41 o
   4   0  15      238.58      220.04     19.74 o
   5   0  15       77.56      104.65     16.25 o
   6   0  15        2.45       -1.35     12.00 o
   7   0  15        5.66      -19.48     19.48 o
   8   0  15       60.10       34.72     24.69 o
   8  -1 -15       39.43       53.38     20.61 o
  -8   1  15       38.01       23.43     19.29 o
   7  -1 -15       65.36       65.20     15.99 o
  -7   1  15       60.70       69.11     20.63 o
   6  -1 -15       40.52       42.36     14.39 o
  -6   1  15       39.77       28.21     13.19 o
   5  -1 -15      120.72      111.61     16.19 o
  -5   1  15      121.35       93.63     14.84 o
   4  -1 -15      687.23      635.34     28.92 o
  -4   1  15      695.90      652.91     28.66 o
   3  -1 -15       35.64       65.72     13.04 o
  -3   1  15       37.50       45.02     12.17 o
   2  -1 -15      449.51      459.37     22.96 o
  -2   1  15      461.69      481.81     22.76 o
   1  -1 -15      283.62      308.46     30.31 o
  -1   1  15      290.00      316.86     19.01 o
   0  -1 -15        3.28       -4.27     14.52 o
   0   1  15        6.03      -12.45     12.45 o
  -1  -1 -15      124.42      128.30     16.73 o
   1   1  15      132.56      129.64     21.24 o
  -2  -1 -15      574.03      571.13     27.25 o
   2   1  15      603.72      586.98     36.08 o
  -3  -1 -15      333.50      351.16     21.96 o
   3   1  15      333.85      347.52     21.65 o
  -4  -1 -15       30.05       14.95     12.76 o
   4   1  15       25.87       15.01     11.98 o
  -5  -1 -15      128.54      107.73     16.34 o
   5   1  15      114.35      115.71     16.21 o
  -6  -1 -15       42.48       86.21     26.28 o
   6   1  15       36.86       45.72     14.67 o
  -7  -1 -15       63.28       48.23     25.41 o
   7   1  15       58.76       51.92     25.17 o
  -8  -1 -15       47.51       52.23     25.43 o
   8   1  15       51.83       49.28     26.08 o
   8  -2 -15      140.03      123.92     25.45 o
  -8   2  15      148.88      140.88     24.04 o
   7  -2 -15       41.47       38.95     15.62 o
  -7   2  15       46.00       47.28     19.49 o
   6  -2 -15       17.23       12.24     13.23 o
  -6   2  15       15.91       10.89     15.64 o
   5  -2 -15       74.09       68.94     15.02 o
  -5   2  15       62.53       77.81     14.15 o
   4  -2 -15      244.35      262.79     20.38 o
  -4   2  15      199.50      224.38     18.68 o
   3  -2 -15      193.17      192.31     17.95 o
  -3   2  15      190.53      217.59     17.66 o
   2  -2 -15      126.43      160.59     24.43 o
  -2   2  15      135.60      179.75     16.29 o
   1  -2 -15      637.94      683.01     42.75 o
  -1   2  15      677.76      691.04     27.95 o
   0  -2 -15        4.35        5.47     11.95 o
   0   2  15        3.03       -1.78      7.64 o
  -1  -2 -15      446.34      415.00     24.04 o
   1   2  15      454.47      428.84     19.31 o
  -2  -2 -15       66.27       70.71     14.75 o
   2   2  15       67.77       50.95     16.58 o
  -3  -2 -15        0.19        9.59     12.56 o
   3   2  15        0.05        4.82     14.54 o
  -4  -2 -15       84.35      110.25     16.23 o
   4   2  15       89.60      115.69     15.64 o
  -5  -2 -15        8.73       -8.40     12.69 o
   5   2  15        8.75      -11.28     11.56 o
  -6  -2 -15       23.13        0.28     22.22 o
   6   2  15       18.98       34.63     13.78 o
  -7  -2 -15       66.43       34.50     25.02 o
   7   2  15       63.04       55.09     15.45 o
   8   2  15       34.27        8.12     22.30 o
   8  -3 -15       26.33       24.00     20.22 o
  -8   3  15       22.82       43.64     19.98 o
   7  -3 -15      100.32       73.99     17.25 o
  -7   3  15       91.54       44.33     17.75 o
   6  -3 -15        3.89        6.68     13.24 o
  -6   3  15        3.40        2.43     15.30 o
   5  -3 -15       55.18       49.21     14.32 o
  -5   3  15       60.66       66.42     13.24 o
   4  -3 -15      100.11       71.41     22.20 o
  -4   3  15      121.68      111.07     14.67 o
   3  -3 -15      102.47       83.49     21.31 o
  -3   3  15      102.98      105.56     14.02 o
   2  -3 -15      130.42      140.60     24.24 o
  -2   3  15      156.93      159.26     15.43 o
   1  -3 -15      928.64      859.02     36.50 o
  -1   3  15      899.15      818.21     46.43 o
   0  -3 -15       80.81       84.93     15.78 o
   0   3  15       78.90       94.86     11.72 o
  -1  -3 -15      640.15      594.94     29.34 o
   1   3  15      641.07      645.47     24.71 o
  -2  -3 -15      278.32      314.75     22.57 o
   2   3  15      303.74      307.03     16.40 o
  -3  -3 -15       67.27      100.53     16.08 o
   3   3  15       83.97       98.36     19.61 o
  -4  -3 -15       85.64      102.50     16.49 o
   4   3  15       73.13       41.83     16.56 o
  -5  -3 -15      179.00      209.99     20.20 o
   5   3  15      166.23      163.30     18.16 o
  -6  -3 -15      158.44      147.11     30.03 o
   6   3  15      152.53      135.29     17.40 o
  -7  -3 -15       13.85       26.10     24.21 o
   7   3  15       17.79       34.80     14.60 o
   8   3  15       54.37       68.65     27.15 o
   8  -4 -15      140.56      161.67     21.11 o
   7  -4 -15       94.17       94.71     18.10 o
  -7   4  15       95.39       68.00     19.70 o
   6  -4 -15      117.73      126.95     18.05 o
  -6   4  15      117.37       93.28     21.07 o
   5  -4 -15      182.47      175.82     29.97 o
  -5   4  15      165.51      167.97     23.07 o
   4  -4 -15      476.91      528.83     39.17 o
  -4   4  15      461.25      459.35     23.26 o
   3  -4 -15      339.64      376.05     36.06 o
  -3   4  15      335.57      323.08     19.35 o
   2  -4 -15      200.43      187.78     21.52 o
  -2   4  15      220.71      225.79     25.04 o
   1  -4 -15       70.14       52.33     15.78 o
  -1   4  15       77.42       63.88     10.67 o
   0  -4 -15       90.45       87.23     15.99 o
   0   4  15       86.79      122.68     12.39 o
  -1  -4 -15      102.49      130.80     17.64 o
   1   4  15      103.27      114.91     12.22 o
  -2  -4 -15       12.37        1.85     12.74 o
   2   4  15       11.56       -2.58      7.73 o
  -3  -4 -15       40.70       36.30     14.13 o
   3   4  15       36.33       27.62      9.13 o
  -4  -4 -15       98.17      122.51     17.44 o
   4   4  15       96.90       41.53     16.79 o
  -5  -4 -15        7.76       16.53     23.09 o
   5   4  15       12.53       16.75     15.56 o
  -6  -4 -15       11.27      -20.87     20.87 o
   6   4  15        9.93        3.15     12.54 o
  -7  -4 -15       30.73       48.82     25.63 o
   7   4  15       26.52       22.68     13.35 o
   8   4  15       22.53       38.23     24.19 o
   8  -5 -15       11.15      -14.95     14.95 o
   7  -5 -15      111.78       80.17     17.68 o
  -7   5  15      106.46      114.22     21.94 o
   6  -5 -15        0.41       18.38     22.52 o
  -6   5  15        1.14        4.62     15.71 o
   5  -5 -15       35.52       25.50     22.65 o
  -5   5  15       40.25       46.41     17.16 o
   4  -5 -15       53.22       89.59     24.87 o
  -4   5  15       65.81       67.66     13.34 o
   3  -5 -15        5.76       11.46     14.71 o
  -3   5  15        4.65        2.65     10.20 o
   2  -5 -15       62.59      107.27     19.12 o
  -2   5  15       72.43       99.42     20.37 o
   1  -5 -15      369.75      375.27     26.36 o
  -1   5  15      354.28      383.21     18.75 o
   0  -5 -15      139.29      123.55     18.08 o
   0   5  15      127.79      140.95     13.30 o
  -1  -5 -15      140.65      172.91     19.16 o
   1   5  15      120.86      147.85     13.17 o
  -2  -5 -15       61.04       53.59     14.78 o
   2   5  15       70.20       74.12     10.78 o
  -3  -5 -15       54.94       39.16     14.71 o
   3   5  15       70.07       62.49     10.67 o
  -4  -5 -15      121.82      126.52     17.84 o
   4   5  15      110.48       86.36     19.44 o
  -5  -5 -15      386.21      400.87     40.90 o
  -6  -5 -15      205.17      211.17     33.22 o
   6   5  15      195.44      119.41     22.05 o
  -7  -5 -15       12.09       18.98     25.15 o
   7   5  15       14.85       10.54     12.97 o
   7  -6 -15      130.27      119.58     30.05 o
  -7   6  15      113.65      108.90     22.04 o
   6  -6 -15       16.39        7.92     22.83 o
  -6   6  15       20.82       20.51     16.68 o
   5  -6 -15      522.82      483.73     40.25 o
  -5   6  15      496.91      520.32     34.15 o
   4  -6 -15      532.50      508.78     32.81 o
  -4   6  15      536.20      579.69     35.65 o
   3  -6 -15       43.78       26.00     16.73 o
  -3   6  15       49.28       55.68     12.50 o
   2  -6 -15       13.54       37.62     16.10 o
  -2   6  15       20.85       10.28      8.77 o
   1  -6 -15       99.38       93.54     17.75 o
  -1   6  15       83.95       86.31     11.52 o
   0  -6 -15      125.29      145.46     18.85 o
   0   6  15      120.51      137.37     13.21 o
  -1  -6 -15       70.00       77.24     15.90 o
   1   6  15       77.62       68.20     10.67 o
  -2  -6 -15        9.43        9.90     13.37 o
   2   6  15        8.65        2.99      7.85 o
  -3  -6 -15       22.64       38.06     14.69 o
   3   6  15       18.67       14.41      8.46 o
  -4  -6 -15       99.82       72.75     26.45 o
   4   6  15       86.89       75.33     11.30 o
  -5  -6 -15       12.68       14.63     24.60 o
   5   6  15       14.54       -9.40     14.62 o
  -6  -6 -15       65.87       85.29     27.56 o
   6   6  15       72.72       54.85     19.12 o
   7   6  15       13.30       13.17     17.47 o
   7  -7 -15       65.56       18.08     24.91 o
   6  -7 -15       30.88       19.38     24.15 o
  -6   7  15       24.37       25.63     17.23 o
   5  -7 -15       27.28        3.91     20.70 o
  -5   7  15       25.63       19.61     15.28 o
   4  -7 -15       51.92       39.16     18.96 o
  -4   7  15       37.52       61.25     17.60 o
   3  -7 -15       52.76       81.93     19.22 o
  -3   7  15       60.42       52.21     19.09 o
   2  -7 -15      186.74      188.90     22.30 o
  -2   7  15      167.18      196.26     15.77 o
   1  -7 -15      166.64      186.78     22.15 o
  -1   7  15      209.34      234.95     16.34 o
   0  -7 -15       95.04       81.41     17.70 o
   0   7  15       99.31       93.86     11.93 o
  -1  -7 -15      146.96      150.47     19.61 o
   1   7  15      187.01      182.22     14.56 o
  -2  -7 -15      110.10      107.36     17.44 o
   2   7  15      109.59      100.79     12.20 o
  -3  -7 -15      136.91      146.53     18.98 o
   3   7  15      117.71       99.66     12.32 o
  -4  -7 -15      111.36      147.18     29.71 o
   4   7  15      108.64       80.91     11.89 o
  -5  -7 -15      255.30      240.15     34.43 o
   5   7  15      232.54      184.11     25.08 o
  -6  -7 -15       19.51       -2.99     24.39 o
   6   7  15       28.37       25.93     17.66 o
   6  -8 -15       44.19       62.45     26.34 o
  -6   8  15       46.65       34.95     14.52 o
   5  -8 -15      102.75       89.76     27.69 o
  -5   8  15       97.21      107.40     20.05 o
   4  -8 -15      117.31      104.39     22.59 o
  -4   8  15      127.06       99.05     20.74 o
   3  -8 -15       14.14       22.48     17.68 o
   2  -8 -15       36.34       28.69     17.34 o
  -2   8  15       35.36       10.37      9.14 o
   1  -8 -15       56.74       73.73     17.66 o
  -1   8  15       42.97       32.42     10.52 o
   0  -8 -15       49.15       44.74     16.66 o
   0   8  15       51.06       69.07     11.22 o
  -1  -8 -15        0.29        7.27     14.39 o
   1   8  15        1.01        2.06      7.57 o
  -2  -8 -15       22.45       25.37     15.21 o
   2   8  15       23.19       14.26      9.03 o
  -3  -8 -15       84.74       65.98     25.30 o
   3   8  15       77.01       40.92     10.22 o
  -4  -8 -15       79.39      141.93     29.38 o
   4   8  15       83.76       72.52     11.98 o
  -5  -8 -15       20.55       20.00     24.85 o
   5   8  15       19.71       15.12     16.79 o
  -6   9  15        9.01       25.99     23.17 o
   5  -9 -15       10.95       15.14     23.56 o
  -5   9  15        7.38       13.95     16.77 o
   4  -9 -15      135.87      176.17     25.21 o
  -4   9  15      124.63      183.41     24.00 o
   3  -9 -15        0.78       10.11     17.18 o
   2  -9 -15      187.53      206.04     24.76 o
  -2   9  15      177.53      183.05     15.80 o
   1  -9 -15      129.17      150.28     21.66 o
  -1   9  15      152.83      127.63     13.58 o
   0  -9 -15       93.91       92.15     19.59 o
   0   9  15       97.64      108.71     12.95 o
  -1  -9 -15       20.05        5.86     14.88 o
   1   9  15       29.44       26.54      9.05 o
  -2  -9 -15      305.29      302.84     26.02 o
   2   9  15      304.50      319.70     18.27 o
  -3  -9 -15       76.38       23.74     24.02 o
   3   9  15       66.54       70.98     11.33 o
  -4  -9 -15      103.35       70.45     26.08 o
   4   9  15      101.67       69.65     11.43 o
   5   9  15        2.31       -2.32     15.51 o
   4 -10 -15       16.38       -6.60     18.33 o
  -4  10  15       27.06       18.21     16.77 o
   3 -10 -15        6.73       -3.65     17.53 o
  -3  10  15        5.98       -4.71     10.59 o
   2 -10 -15       85.82       91.44     20.20 o
  -2  10  15       84.87       83.43     15.53 o
   1 -10 -15       77.78       71.10     20.09 o
  -1  10  15       76.77       76.68     12.17 o
   0 -10 -15       36.50       10.42     16.62 o
   0  10  15       34.93       20.27      9.72 o
  -1 -10 -15       42.23       50.95     18.08 o
   1  10  15       36.95       39.38     10.03 o
  -2 -10 -15       25.61        3.78     24.30 o
   2  10  15       25.74       41.23     10.28 o
  -3 -10 -15       24.91       29.27     25.19 o
   3  10  15       34.90       41.36     10.65 o
  -4 -10 -15       64.54       59.50     26.47 o
   4  10  15       72.84       29.36     10.29 o
   4 -11 -15       84.42       64.23     38.02 o
   3 -11 -15       11.02       -2.86     18.53 o
  -3  11  15       13.57       22.76     12.45 o
   2 -11 -15       43.95       23.43     19.81 o
  -2  11  15       47.01       41.16     13.32 o
   1 -11 -15      102.29      116.71     22.28 o
  -1  11  15       87.04      104.24     13.17 o
   0 -11 -15       14.96        3.56     17.71 o
   0  11  15       16.95       21.42      9.70 o
  -1 -11 -15       60.36       96.73     30.79 o
   1  11  15       51.81       54.25     10.98 o
  -2 -11 -15      158.97      107.64     29.20 o
   2  11  15      151.38      107.64     13.15 o
   3  11  15      130.07      121.38     13.45 o
   2 -12 -15      180.05      110.73     29.83 o
   1 -12 -15       53.41       24.89     24.56 o
   0 -12 -15       20.03       24.56     25.67 o
   0  12  15       13.61       -3.39     15.84 o
   1  12  15       43.88       33.72     17.58 o
  -8   0  16        9.64       -8.01     17.55 o
  -7   0  16        6.04        2.23     17.49 o
  -6   0  16       21.15        8.75     12.84 o
  -5   0  16      146.73      175.91     18.21 o
  -4   0  16       34.73       44.68     12.80 o
  -3   0  16      529.63      493.00     24.63 o
  -2   0  16        0.83       -9.55     14.80 o
  -1   0  16      503.11      516.39     35.89 o
   0   0  16       98.54       75.27     19.09 o
   1   0  16      355.88      349.66     28.29 o
   2   0  16      449.29      422.92     31.11 o
   3   0  16       51.26       24.74     13.26 o
   4   0  16      458.61      407.19     24.56 o
   5   0  16       10.55       -5.03     12.67 o
   6   0  16       22.12       14.56     13.47 o
   7   0  16       46.45       29.33     23.96 o
   8  -1 -16      117.54       97.03     23.67 o
  -8   1  16      121.29      104.19     22.37 o
   7  -1 -16       48.56       38.27     15.41 o
  -7   1  16       48.46       44.03     19.38 o
   6  -1 -16       84.98       82.52     16.60 o
  -6   1  16       83.12      106.51     16.47 o
   5  -1 -16       59.73       59.60     14.80 o
  -5   1  16       54.73       59.93     13.99 o
   4  -1 -16       21.92       24.74     12.26 o
  -4   1  16       20.09       18.70     11.41 o
   3  -1 -16       56.89       87.99     21.66 o
  -3   1  16       48.27       63.62     13.13 o
   2  -1 -16       52.29       74.45     20.77 o
  -2   1  16       46.96       34.18     11.33 o
   1  -1 -16       56.51       31.88     16.75 o
  -1   1  16       56.26       54.87     12.09 o
   0  -1 -16        6.00       10.09     15.56 o
   0   1  16        4.89        6.81     14.06 o
  -1  -1 -16       23.38       12.93     15.45 o
   1   1  16       29.94       26.56     16.06 o
  -2  -1 -16       23.12       18.94     12.98 o
   2   1  16       21.41       14.62     15.45 o
  -3  -1 -16       33.90       31.35     13.73 o
   3   1  16       40.34       25.78     16.27 o
  -4  -1 -16       46.72       41.10     14.26 o
   4   1  16       46.63       40.47     13.73 o
  -5  -1 -16        9.92        4.56     13.11 o
   5   1  16       10.01       26.71     13.00 o
  -6  -1 -16       31.20        4.38     22.59 o
   6   1  16       21.75       26.00     13.00 o
  -7  -1 -16       14.78       37.49     24.17 o
   7   1  16       13.82        5.43     22.83 o
   8  -2 -16       45.99       71.45     23.37 o
   7  -2 -16       88.62      102.57     17.84 o
  -7   2  16      104.42      103.35     21.57 o
   6  -2 -16       58.68       69.93     15.86 o
  -6   2  16       45.09       20.35     16.99 o
   5  -2 -16       26.40       17.83     13.24 o
  -5   2  16       33.98       23.28     12.13 o
   4  -2 -16       48.46       23.82     18.46 o
  -4   2  16       37.41       36.11     12.65 o
   3  -2 -16      235.35      240.26     30.27 o
  -3   2  16      240.82      253.48     18.96 o
   2  -2 -16      169.09      153.90     24.67 o
  -2   2  16      139.10      154.04     15.47 o
   1  -2 -16      181.06      232.78     28.58 o
  -1   2  16      198.21      206.63     17.25 o
   0  -2 -16      536.30      564.17     39.12 o
   0   2  16      604.93      643.78     38.67 o
  -1  -2 -16      695.98      689.15     31.33 o
   1   2  16      748.15      690.60     41.31 o
  -2  -2 -16       90.75      101.27     16.32 o
   2   2  16       88.13       79.13     19.22 o
  -3  -2 -16      125.24      127.78     17.16 o
   3   2  16      133.10      124.11     20.68 o
  -4  -2 -16      137.24      153.75     18.40 o
   4   2  16      112.25      106.71     20.72 o
  -5  -2 -16       20.25        7.66     13.34 o
   5   2  16       19.50        1.71     12.78 o
  -6  -2 -16       19.70       15.08     23.35 o
   6   2  16       12.82       -1.78     13.35 o
  -7  -2 -16        3.63        2.93     24.21 o
   7   2  16        1.32      -12.72     12.72 o
   8  -3 -16       35.08       15.67     20.05 o
   7  -3 -16       27.81       27.25     15.32 o
  -7   3  16       26.12       34.13     17.92 o
   6  -3 -16      118.03      105.60     17.90 o
  -6   3  16      101.49      109.06     21.28 o
   5  -3 -16       15.69       19.77     20.03 o
  -5   3  16       20.56       22.61     11.74 o
   4  -3 -16        1.61       17.57     18.92 o
  -4   3  16        1.50        2.69     10.91 o
   3  -3 -16       64.58       82.84     21.91 o
  -3   3  16       54.66       32.13     11.74 o
   2  -3 -16       33.75       24.02     18.21 o
  -2   3  16       26.35       33.57     11.70 o
   1  -3 -16       11.77       -7.94     14.15 o
  -1   3  16       14.99       21.33     15.51 o
   0  -3 -16       51.73       90.31     16.19 o
   0   3  16       57.09       74.42     11.44 o
  -1  -3 -16       19.86       36.71     14.39 o
   1   3  16       24.12       24.69      9.13 o
  -2  -3 -16      117.71      129.28     17.45 o
   2   3  16      126.17      120.44     20.40 o
  -3  -3 -16       86.64       98.21     16.34 o
   3   3  16      104.44      128.82     21.44 o
  -4  -3 -16       39.83       36.87     14.10 o
   4   3  16       41.13       37.17     16.84 o
  -5  -3 -16       14.18        2.47     21.94 o
   5   3  16       12.70       10.18     15.99 o
  -6  -3 -16       57.68       51.34     25.17 o
   6   3  16       50.80       30.20     14.52 o
  -7  -3 -16      173.76      206.52     33.48 o
   7   3  16      162.37      150.50     18.86 o
   8  -4 -16       15.34       38.45     17.57 o
   7  -4 -16       93.18      101.61     18.73 o
  -7   4  16       93.34       85.88     20.55 o
   6  -4 -16      262.27      270.10     35.52 o
  -6   4  16      266.29      238.59     26.97 o
   5  -4 -16      104.42      103.54     26.75 o
  -5   4  16      120.04      138.91     22.04 o
   4  -4 -16       59.98       96.93     24.76 o
  -4   4  16       61.19       74.06     13.74 o
   3  -4 -16       83.06       90.65     23.19 o
  -3   4  16       95.66       96.19     14.78 o
   2  -4 -16      533.53      545.42     38.04 o
  -2   4  16      490.04      480.91     23.32 o
   1  -4 -16      214.49      204.24     21.52 o
  -1   4  16      226.98      237.07     16.64 o
   0  -4 -16      570.06      573.30     29.55 o
   0   4  16      577.25      590.90     24.26 o
  -1  -4 -16       51.18       52.21     15.30 o
   1   4  16       68.30       60.76     10.41 o
  -2  -4 -16      417.56      387.59     24.41 o
   2   4  16      399.83      395.64     19.05 o
  -3  -4 -16      155.99      155.51     18.75 o
   3   4  16      146.69      110.29     20.68 o
  -4  -4 -16       14.31        3.30     13.00 o
   4   4  16       21.39       19.07     15.53 o
  -5  -4 -16       18.12       11.89     22.94 o
   5   4  16       18.21       27.79     17.27 o
  -6  -4 -16       47.26       36.84     25.47 o
   6   4  16       52.76       42.49     18.77 o
   7   4  16       58.89       20.01     16.68 o
   7  -5 -16       94.06       92.63     28.90 o
  -7   5  16       92.20       84.97     20.87 o
   6  -5 -16       52.02       79.96     26.21 o
  -6   5  16       59.56       81.21     19.49 o
   5  -5 -16      115.28      111.01     27.36 o
  -5   5  16      117.86      122.42     21.96 o
   4  -5 -16        8.14       10.35     19.35 o
  -4   5  16       11.24        2.80     10.83 o
   3  -5 -16       51.39       27.28     19.61 o
  -3   5  16       59.89       64.86     13.45 o
   2  -5 -16       20.14        4.12     14.86 o
  -2   5  16       25.26       23.41     16.16 o
   1  -5 -16       18.13       27.01     14.60 o
  -1   5  16       13.02        9.16      9.03 o
   0  -5 -16       41.04       57.63     15.95 o
   0   5  16       40.58       24.84      9.18 o
  -1  -5 -16       33.57       11.00     12.78 o
   1   5  16       38.72       47.74      9.94 o
  -2  -5 -16       46.71       56.68     15.28 o
   2   5  16       54.57       67.15     10.96 o
  -3  -5 -16       77.43       74.06     15.86 o
   3   5  16       75.11       46.46     17.90 o
  -4  -5 -16       88.39      145.29     28.99 o
   4   5  16       83.80       58.39     18.51 o
  -5  -5 -16       33.59       46.58     24.69 o
   5   5  16       34.70       -9.68     15.02 o
  -6  -5 -16      211.15      249.01     35.04 o
   6   5  16      209.70      197.63     25.80 o
   7   5  16      109.02       92.07     20.55 o
   7  -6 -16       25.38      -13.65     22.48 o
   6  -6 -16      221.80      243.54     35.56 o
  -6   6  16      220.41      217.48     26.47 o
   5  -6 -16      102.99       80.24     25.43 o
  -5   6  16       98.57      118.47     20.96 o
   4  -6 -16      132.13      167.08     29.68 o
  -4   6  16      129.33      133.81     22.22 o
   3  -6 -16      393.83      392.60     30.05 o
  -3   6  16      361.55      343.05     20.18 o
   2  -6 -16      106.17       78.61     18.81 o
  -2   6  16      123.25      119.79     21.52 o
   1  -6 -16       32.86       28.14     15.65 o
  -1   6  16       29.41       17.44      9.20 o
   0  -6 -16       43.06       49.58     15.54 o
   0   6  16       39.52       31.03      9.92 o
  -1  -6 -16       41.84       43.40     15.01 o
   1   6  16       27.32       26.75      9.66 o
  -2  -6 -16       71.67       59.37     16.19 o
   2   6  16       72.77       87.57     11.37 o
  -3  -6 -16      147.25      159.67     19.38 o
   3   6  16      136.99      113.96     12.87 o
  -4  -6 -16      109.44       74.21     26.58 o
   4   6  16      117.50       74.01     18.68 o
  -5  -6 -16        7.47      -17.95     23.59 o
   5   6  16        9.66       16.42     15.77 o
  -6  -6 -16      107.11      107.67     29.38 o
   6   6  16      110.93       89.11     20.68 o
   6  -7 -16      162.63      199.92     33.83 o
  -6   7  16      176.98      148.48     23.33 o
   5  -7 -16      125.37       81.17     26.13 o
  -5   7  16      120.39      164.58     22.61 o
   4  -7 -16       83.22      108.84     26.51 o
  -4   7  16       87.00      118.47     21.42 o
   3  -7 -16       36.79       37.25     18.62 o
  -3   7  16       39.98       67.78     13.58 o
   2  -7 -16        0.16       35.43     16.68 o
  -2   7  16        1.19        1.93      8.70 o
   1  -7 -16       15.65       -5.08     14.62 o
  -1   7  16       22.40       16.53      9.42 o
   0  -7 -16       43.33       55.72     16.88 o
   0   7  16       46.54       23.96      9.52 o
  -1  -7 -16        1.63       11.18     14.04 o
   1   7  16        0.51       -5.21      7.79 o
  -2  -7 -16        8.03        3.88     13.23 o
   2   7  16        8.61        0.02      8.55 o
  -3  -7 -16       56.67       51.51     25.71 o
   3   7  16       49.94       36.67      9.92 o
  -4  -7 -16       50.70       75.23     26.49 o
   4   7  16       46.69       49.01     10.94 o
  -5  -7 -16       36.48       -7.79     23.58 o
   5   7  16       37.57       10.74     15.53 o
   5  -8 -16       69.22       40.08     25.30 o
[truncated: 33,422 more chars]
